# Supplementary material for: Seasonal Changes in Socio-Spatial Structure in a Group of Free-Living Spider Monkeys (Ateles geoffroyi)
Source: PLoS One. 2016 Jun 9;11(6):e0157228. doi: 10.1371/journal.pone.0157228 (PMC4900631; doi:10.1371/journal.pone.0157228)
Supplement: S1 File — Instant scan data for 11 adult spider monkeys (Ateles geoffroyi) from the Otoch Ma’ax Yetel Kooh protected area, Yucatan, Mexico. (CSV) [file pone.0157228.s011.csv]

LATITUDE	LONGITUDE	TIMESTAMP	ADULT SUBGROUP SIZE	AM	CH	EG	FL	JA	JN	KL	LO	MS	TL	VE
20.64520033	-87.63210171	1/3/2013 10:21	3			1						1	1
20.64518801	-87.63216089	1/3/2013 10:42	3			1						1	1
20.64526588	-87.63204262	1/3/2013 11:03	3			1						1	1
20.64521165	-87.63211562	1/3/2013 11:21	3			1						1	1
20.64475701	-87.63131557	1/3/2013 11:42	3			1						1	1
20.6445566	-87.63131674	1/3/2013 12:02	3			1						1	1
20.64469205	-87.63126746	1/3/2013 12:20	3			1						1	1
20.64472709	-87.63129638	1/3/2013 12:41	3			1						1	1
20.64446105	-87.63126008	1/3/2013 13:00	3			1						1	1
20.64556712	-87.63721475	1/7/2013 7:41	3		1			1						1
20.64561104	-87.63721048	1/7/2013 7:54	3		1			1						1
20.64557718	-87.63725834	1/7/2013 8:17	3		1			1						1
20.64563032	-87.63723931	1/7/2013 8:36	3		1			1						1
20.64560384	-87.6372886	1/7/2013 8:59	3		1			1						1
20.64580768	-87.63730235	1/7/2013 9:37	3		1			1						1
20.64580852	-87.63728977	1/7/2013 9:37	3		1			1						1
20.64486665	-87.63500235	1/7/2013 9:56	3		1			1						1
20.64502523	-87.6373803	1/7/2013 11:01	3		1						1	1
20.64559386	-87.63719573	1/7/2013 11:21	3		1						1	1
20.6456688	-87.63721325	1/7/2013 11:43	3		1						1	1
20.64558481	-87.63722347	1/7/2013 12:01	3		1						1	1
20.64558657	-87.6371917	1/7/2013 12:23	3		1						1	1
20.64562261	-87.63722464	1/7/2013 12:41	3		1						1	1
20.64562504	-87.63726572	1/7/2013 13:01	3		1						1	1
20.64570509	-87.63725071	1/7/2013 13:20	3		1						1	1
20.64562085	-87.63720143	1/7/2013 13:41	3		1						1	1
20.6455838	-87.63717067	1/7/2013 14:00	3		1						1	1
20.64601807	-87.6345188	1/8/2013 6:33	1											1
20.64601623	-87.63443347	1/8/2013 6:55	1											1
20.64583015	-87.6340956	1/8/2013 7:16	1											1
20.64593232	-87.63411026	1/8/2013 7:37	1											1
20.6460775	-87.63377214	1/8/2013 7:58	3		1						1			1
20.64612888	-87.63366049	1/8/2013 8:16	4		1			1			1			1
20.64607113	-87.63369385	1/8/2013 8:38	4		1			1			1			1
20.64607188	-87.6336708	1/8/2013 8:58	4		1			1			1			1
20.646093	-87.63360995	1/8/2013 9:23	4		1			1			1			1
20.64660246	-87.63305465	1/8/2013 9:38	4		1			1			1			1
20.6465701	-87.63305591	1/8/2013 9:51	4		1			1			1			1
20.64686917	-87.63447505	1/8/2013 13:21	4		1			1			1	1
20.64690806	-87.63440464	1/8/2013 13:40	4		1			1			1	1
20.64655434	-87.63432258	1/8/2013 14:00	4		1			1			1	1
20.64665602	-87.63434571	1/8/2013 14:21	4		1			1			1	1
20.64664973	-87.63437413	1/8/2013 14:40	4		1			1			1	1
20.64678384	-87.63437195	1/8/2013 15:00	1					1
20.64678351	-87.63434278	1/8/2013 15:20	1					1
20.6462075	-87.63418294	1/8/2013 15:41	1					1
20.6457361	-87.63382369	1/8/2013 16:01	3				1	1						1
20.64577147	-87.63377222	1/8/2013 16:20	3				1	1						1
20.64555606	-87.63419266	1/8/2013 16:40	3				1	1						1
20.64559713	-87.63426541	1/8/2013 17:00	3				1	1						1
20.64456699	-87.6370296	1/10/2013 14:02	5	1		1					1	1	1
20.64448913	-87.63698367	1/10/2013 14:16	7	1	1	1		1			1	1	1
20.6445706	-87.63594565	1/10/2013 14:39	3								1	1	1
20.64506589	-87.63564935	1/10/2013 14:58	3		1						1		1
20.64575697	-87.63530226	1/10/2013 15:16	1		1
20.64594205	-87.63379427	1/10/2013 15:35	3		1		1							1
20.64616291	-87.6338951	1/10/2013 15:56	3		1		1							1
20.64622183	-87.63376971	1/10/2013 16:16	4		1		1	1						1
20.6458532	-87.63366737	1/10/2013 16:38	4		1		1	1						1
20.64515767	-87.63376351	1/10/2013 16:55	4		1		1	1						1
20.64588647	-87.63453975	1/10/2013 17:20	2		1						1
20.64558934	-87.63725524	1/15/2013 6:23	2			1							1
20.64642283	-87.63997458	1/15/2013 6:42	8		1	1		1			1	1	1	1
20.64650229	-87.64083548	1/15/2013 7:03	9		1	1	1			1	1	1	1
20.64635804	-87.63654227	1/16/2013 13:27	4		1			1			1			1
20.64639324	-87.63608236	1/16/2013 13:40	4		1			1			1			1
20.6447861	-87.63520813	1/16/2013 14:00	4		1			1			1			1
20.64429433	-87.63542052	1/16/2013 14:20	4		1			1			1			1
20.64536269	-87.63443624	1/16/2013 14:40	4		1			1			1			1
20.64549705	-87.63407489	1/16/2013 15:01	4		1			1			1			1
20.64547962	-87.63416709	1/16/2013 15:20	4		1			1			1			1
20.64557743	-87.63423314	1/16/2013 15:41	4		1			1			1			1
20.64566393	-87.63440112	1/16/2013 16:01	4		1			1			1			1
20.64562697	-87.63402385	1/16/2013 16:20	4		1			1			1			1
20.64581221	-87.63336428	1/16/2013 16:41	4		1			1			1			1
20.6462412	-87.6343261	1/16/2013 17:01	4		1			1			1			1
20.6454	-87.6350333	1/21/2013 5:10	1					1
20.6449667	-87.635	1/21/2013 5:20	3		1			1			1
20.6450833	-87.6355167	1/22/2013 6:20	5		1			1	1		1			1
20.6448	-87.6357167	1/22/2013 6:40	5		1			1	1		1			1
20.6421	-87.6383	1/22/2013 7:00	7		1		1	1	1	1	1			1
20.6395667	-87.6417667	1/22/2013 7:20	7		1		1	1	1	1	1			1
20.6395833	-87.6418	1/22/2013 7:40	2					1
20.6392167	-87.6418833	1/22/2013 8:00	2					1
20.6418333	-87.6433667	1/22/2013 8:40	2		1						1
20.6417333	-87.6434833	1/22/2013 9:00	2		1						1
20.6419167	-87.6435667	1/22/2013 9:20	3		1					1	1
20.6419167	-87.6435667	1/22/2013 9:40	3		1					1	1
20.642	-87.6436	1/22/2013 10:00	3		1					1	1
20.6464	-87.6365667	1/24/2013 6:40	2		1						1
20.6461833	-87.6365667	1/24/2013 7:00	2		1						1
20.6455	-87.6389667	1/24/2013 7:20	2		1						1
20.6459	-87.6415333	1/24/2013 7:40	2		1						1
20.6443667	-87.6431833	1/24/2013 8:00	2		1						1
20.64195	-87.6436167	1/24/2013 8:20	2		1						1
20.6415833	-87.6435667	1/24/2013 8:40	2		1						1
20.6413	-87.6433833	1/24/2013 9:00	2		1						1
20.6408833	-87.6426167	1/24/2013 9:20	2		1						1
20.6401167	-87.6427833	1/24/2013 9:40	2		1						1
20.6401333	-87.6427833	1/24/2013 10:00	2		1						1
20.64577106	-87.6370809	1/28/2013 14:01	2					1						1
20.64624379	-87.63658796	1/28/2013 14:21	2					1						1
20.64624011	-87.63599435	1/28/2013 14:40	2					1						1
20.64636198	-87.6353466	1/28/2013 15:02	2					1						1
20.64628654	-87.63496128	1/28/2013 15:20	1											1
20.64546394	-87.63493471	1/28/2013 15:40	1											1
20.64441604	-87.63422619	1/28/2013 16:01	1											1
20.64465526	-87.63443657	1/28/2013 16:21	1											1
20.64455325	-87.63428201	1/28/2013 16:40	1											1
20.64469968	-87.63433909	1/28/2013 17:00	2					1						1
20.64491878	-87.63476791	1/28/2013 17:21	2					1						1
20.64515331	-87.63537694	1/29/2013 6:40	2					1						1
20.64538012	-87.63485609	1/29/2013 6:55	2					1						1
20.64614254	-87.63376057	1/29/2013 7:18	2					1						1
20.64605956	-87.63376552	1/29/2013 7:37	2					1						1
20.64600935	-87.63371866	1/29/2013 7:55	2					1						1
20.64670078	-87.63313168	1/29/2013 8:22	2					1						1
20.64734275	-87.63293403	1/29/2013 8:46	2					1						1
20.64674327	-87.63306948	1/29/2013 9:04	2					1						1
20.64615369	-87.63394824	1/29/2013 9:17	2					1						1
20.64626534	-87.63655921	1/29/2013 9:36	2					1						1
20.64620247	-87.63658645	1/29/2013 9:52	2					1						1
20.64613676	-87.63647941	1/29/2013 10:26	2					1						1
20.64599494	-87.6364458	1/29/2013 10:48	2					1						1
20.64597432	-87.63637899	1/29/2013 11:01	2					1						1
20.64472256	-87.63590567	1/29/2013 11:21	2					1						1
20.64437262	-87.63616936	1/29/2013 11:40	4		1			1			1			1
20.64436927	-87.6357931	1/29/2013 12:01	4		1			1			1			1
20.64431629	-87.63583627	1/29/2013 12:25	3					1			1			1
20.64433591	-87.63586787	1/29/2013 12:41	3					1			1			1
20.64434446	-87.63581649	1/29/2013 13:02	3					1			1			1
20.64563074	-87.6364857	1/29/2013 13:21	4				1	1			1			1
20.64645896	-87.63620482	1/29/2013 13:41	4				1	1			1			1
20.6464541	-87.63614355	1/29/2013 14:01	4				1	1			1			1
20.64611287	-87.63969538	1/30/2013 12:06	6		1					1	1	1
20.64615721	-87.63963394	1/30/2013 12:08	2							1		1
20.6456527	-87.63726655	1/30/2013 12:37	1											1
20.64566025	-87.6371933	1/30/2013 13:03	6		1			1		1				1
20.64563233	-87.63723462	1/30/2013 13:18	6		1			1		1				1
20.6456351	-87.63717016	1/30/2013 13:38	7	1	1		1	1		1	1			1
20.64554273	-87.6372083	1/30/2013 13:54	7	1	1		1	1		1	1			1
20.6459594	-87.63429727	1/31/2013 6:16	4		1		1				1	1
20.64704787	-87.63414815	1/31/2013 6:37	6		1		1	1			1	1		1
20.64735892	-87.63234252	1/31/2013 6:57	6		1		1	1			1	1		1
20.64764919	-87.63154725	1/31/2013 7:22	6		1		1	1			1	1		1
20.64589293	-87.63473413	1/31/2013 7:56	6		1		1	1			1	1		1
20.64597457	-87.64136413	1/31/2013 8:17	7		1		1	1		1	1	1		1
20.64550895	-87.64280247	1/31/2013 8:37	7		1		1	1		1	1	1		1
20.64504619	-87.64312064	1/31/2013 8:58	3		1						1	1
20.64322447	-87.64382816	1/31/2013 9:16	3		1						1	1
20.64585211	-87.6391301	2/4/2013 6:38	5		1		1				1	1		1
20.64512221	-87.64308267	2/4/2013 6:59	7		1		1				1	1	1	1
20.64505474	-87.64307329	2/4/2013 7:16	9		1	1	1	1			1	1	1	1
20.64510067	-87.6430442	2/4/2013 7:40	8		1	1	1	1			1	1		1
20.64404958	-87.64339054	2/4/2013 8:04	7		1	1	1	1			1	1
20.64194396	-87.64470055	2/4/2013 8:22	7		1	1	1	1			1	1
20.64551683	-87.63664889	2/5/2013 6:18	2				1							1
20.64611605	-87.64116129	2/5/2013 6:36	2				1							1
20.64500897	-87.64308854	2/5/2013 6:58	7		1		1	1		1	1	1		1
20.64513344	-87.64312282	2/5/2013 7:19	7		1		1	1		1	1	1		1
20.64507427	-87.64296147	2/5/2013 7:39	7		1		1	1		1	1	1		1
20.645	-87.6429167	2/5/2013 8:00	5		1		1			1	1	1
20.64513126	-87.64301998	2/5/2013 8:22	8	1	1		1	1		1	1	1		1
20.64506966	-87.64306172	2/5/2013 8:38	8	1	1		1	1		1	1	1		1
20.64512003	-87.64305887	2/5/2013 8:57	8	1	1		1	1		1	1	1		1
20.6461333	-87.6428	2/5/2013 9:20	8	1	1		1	1		1	1	1		1
20.64529873	-87.63679759	2/5/2013 15:26	1								1
20.6444986	-87.6363624	2/5/2013 15:41	1	1
20.64528641	-87.6357734	2/5/2013 16:01	1	1
20.64562848	-87.63558758	2/5/2013 16:20	1	1
20.64552563	-87.63540577	2/5/2013 16:41	1	1
20.64547266	-87.63523528	2/5/2013 17:01	1	1
20.64635309	-87.63428042	2/5/2013 17:21	2	1
20.64619107	-87.63432769	2/6/2013 6:20	2	1
20.64578857	-87.63909616	2/6/2013 6:41	8	1	1		1	1			1	1		1
20.64524082	-87.64307739	2/6/2013 7:00	8	1	1		1	1			1	1		1
20.64508433	-87.64312224	2/6/2013 7:21	8	1	1		1	1			1	1		1
20.64510838	-87.64299768	2/6/2013 7:42	11	1	1		1	1	1		1	1	1	1
20.64499858	-87.64296264	2/6/2013 8:04	11	1	1		1	1	1		1	1	1	1
20.64491543	-87.64336623	2/6/2013 8:20	11	1	1		1	1	1		1	1	1	1
20.64252324	-87.6445335	2/6/2013 8:41	11	1	1		1	1	1		1	1	1	1
20.6458	-87.6364667	2/7/2013 2:00	3					1		1				1
20.6455	-87.6364833	2/7/2013 2:20	3					1		1				1
20.6454	-87.6365667	2/7/2013 2:40	2					1		1
20.64535	-87.6365667	2/7/2013 3:00	1							1
20.6453	-87.6365833	2/7/2013 3:20	2				1			1
20.6453833	-87.6365833	2/7/2013 3:40	1							1
20.6465833	-87.6358667	2/7/2013 4:00	1							1
20.6463333	-87.6357	2/7/2013 4:20	1							1
20.6457667	-87.63565	2/7/2013 4:40	1							1
20.6448333	-87.6354833	2/9/2013 6:20	2		1						1
20.64485	-87.6354833	2/9/2013 6:40	2		1						1
20.64475	-87.6355	2/9/2013 7:00	2		1						1
20.6449333	-87.6354833	2/9/2013 7:20	2		1						1
20.6457	-87.6365833	2/9/2013 7:40	2		1						1
20.6455333	-87.6365333	2/9/2013 8:00	2		1						1
20.64565	-87.6365667	2/9/2013 8:20	2		1						1
20.6456	-87.6364833	2/9/2013 8:40	2		1						1
20.6459333	-87.6366167	2/9/2013 9:00	2		1						1
20.6457333	-87.6373	2/9/2013 9:20	2		1						1
20.6456833	-87.6372667	2/9/2013 9:40	2		1						1
20.6456667	-87.63725	2/9/2013 10:00	2		1						1
20.64495	-87.6358667	2/11/2013 3:08	1											1
20.64626869	-87.63503647	2/11/2013 14:21	1											1
20.64645276	-87.63650187	2/11/2013 14:40	1											1
20.64590056	-87.63668032	2/11/2013 15:00	1											1
20.64494695	-87.63588413	2/11/2013 15:20	1											1
20.64425418	-87.63526437	2/11/2013 15:40	1											1
20.64468183	-87.63501769	2/11/2013 16:00	1											1
20.64492339	-87.63546562	2/11/2013 16:22	1											1
20.64499204	-87.63536864	2/11/2013 16:40	1											1
20.6455595	-87.63424438	2/11/2013 17:01	1											1
20.64594397	-87.63423163	2/11/2013 17:21	2											1
20.64595085	-87.63432266	2/12/2013 6:21	6	1	1	1					1	1		1
20.64552111	-87.63662207	2/12/2013 6:41	4		1						1	1		1
20.64553318	-87.63777475	2/12/2013 7:01	4		1						1	1		1
20.64525104	-87.63791917	2/12/2013 7:21	4		1						1	1		1
20.64599183	-87.64128157	2/12/2013 7:41	4		1						1	1		1
20.64558397	-87.6432519	2/12/2013 8:03	4		1						1	1		1
20.64600089	-87.6434389	2/12/2013 8:21	6	1	1						1	1		1
20.64739949	-87.645152	2/12/2013 9:01	4		1						1	1		1
20.64790173	-87.64517731	2/12/2013 9:21	4		1						1	1		1
20.64777626	-87.64497028	2/12/2013 9:41	4		1						1	1		1
20.64752421	-87.6442232	2/12/2013 10:02	4		1						1	1		1
20.646869	-87.64253835	2/12/2013 10:45	3		1						1	1
20.64684226	-87.64250265	2/12/2013 11:03	3		1						1	1
20.64685928	-87.64252192	2/12/2013 11:22	3		1						1	1
20.64662048	-87.64188624	2/12/2013 11:43	3		1						1	1
20.64638939	-87.63981868	2/12/2013 12:00	3		1						1	1
20.64577248	-87.63721257	2/12/2013 12:26	3		1						1	1
20.64558347	-87.63721668	2/12/2013 12:39	3		1						1	1
20.64548951	-87.63727645	2/12/2013 12:54	3		1						1	1
20.64552848	-87.63727091	2/12/2013 13:21	3		1						1	1
20.64557525	-87.63728064	2/12/2013 13:44	3		1						1	1
20.64566779	-87.63721576	2/12/2013 13:54	3		1						1	1
20.64651931	-87.63630783	2/13/2013 14:00	3	1			1
20.64638302	-87.63577608	2/13/2013 14:20	3	1			1
20.64634832	-87.63434571	2/13/2013 14:40	4	1			1							1
20.64626492	-87.6343059	2/13/2013 15:00	4	1			1							1
20.64631412	-87.63431353	2/13/2013 15:22	4	1			1							1
20.6463401	-87.63426558	2/13/2013 15:40	4	1			1							1
20.64633306	-87.63431219	2/13/2013 16:00	4	1			1							1
20.64561616	-87.63442291	2/13/2013 16:20	4	1			1							1
20.64551834	-87.6343007	2/13/2013 16:42	3	1										1
20.64558573	-87.6343178	2/13/2013 16:59	4	1				1				1
20.64555866	-87.63435007	2/13/2013 17:21	8	1	1			1	1			1	1	1
20.64591363	-87.63471586	2/14/2013 6:20	5		1				1		1	1	1
20.64594976	-87.63507284	2/14/2013 6:40	5		1				1		1	1	1
20.64612016	-87.63580064	2/14/2013 7:00	6		1				1		1	1	1	1
20.6464007	-87.63612083	2/14/2013 7:22	6		1				1		1	1	1	1
20.64639785	-87.63615604	2/14/2013 7:39	6		1				1		1	1	1	1
20.64645242	-87.63616568	2/14/2013 8:01	6		1				1		1	1	1	1
20.64622619	-87.63604078	2/14/2013 8:21	6		1				1		1	1	1	1
20.6458962	-87.63501509	2/14/2013 8:40	6		1				1		1	1	1	1
20.64568573	-87.63419836	2/14/2013 9:00	1											1
20.64528482	-87.63399552	2/14/2013 9:21	1											1
20.64441159	-87.63273806	2/14/2013 9:37	1											1
20.64598337	-87.63461058	2/18/2013 6:22	2								1			1
20.64561716	-87.63430229	2/18/2013 6:41	4		1			1			1			1
20.64524023	-87.63387289	2/18/2013 7:02	4		1			1			1			1
20.64521173	-87.63419559	2/18/2013 7:22	4		1			1			1			1
20.64523906	-87.63420867	2/18/2013 7:42	4		1			1			1			1
20.64544961	-87.63413977	2/18/2013 8:00	7		1	1		1			1	1	1	1
20.64593383	-87.63389912	2/18/2013 8:23	3		1						1	1
20.64639366	-87.63434848	2/18/2013 8:39	8	1	1	1		1			1	1	1	1
20.64661402	-87.63397255	2/18/2013 9:00	8	1	1	1		1			1	1	1	1
20.64667161	-87.6330513	2/18/2013 9:23	8	1	1	1		1			1	1	1	1
20.64731048	-87.63249935	2/18/2013 9:46	5		1	1					1	1		1
20.64713932	-87.6318469	2/18/2013 10:03	5		1	1					1	1		1
20.64797483	-87.63127064	2/18/2013 10:39	4		1						1	1		1
20.64796695	-87.63126469	2/18/2013 10:55	2		1						1
20.64799645	-87.63124256	2/18/2013 11:22	3		1						1	1
20.64768582	-87.63158027	2/18/2013 11:35	3		1						1	1
20.64681586	-87.63317065	2/18/2013 11:56	4		1						1	1		1
20.6467276	-87.63292188	2/18/2013 12:21	2		1							1
20.64632217	-87.63435309	2/18/2013 12:43	4		1						1	1		1
20.64634454	-87.63436013	2/18/2013 13:16	4		1						1	1		1
20.64630825	-87.63434689	2/18/2013 13:21	4		1						1	1		1
20.64638101	-87.63432685	2/18/2013 13:38	4		1						1	1		1
20.64630196	-87.6343893	2/18/2013 13:51	4		1						1	1		1
20.64614941	-87.63419601	2/19/2013 6:23	6		1	1			1			1	1	1
20.64546822	-87.63413684	2/19/2013 6:41	6			1			1			1	1
20.64546453	-87.63410071	2/19/2013 7:03	11		1	1	1		1		1	1	1	1
20.64550376	-87.63432476	2/19/2013 7:26	12		1	1	1	1	1		1	1	1	1
20.64556201	-87.63431939	2/19/2013 7:43	11		1	1	1	1	1		1	1	1	1
20.64552655	-87.63422367	2/19/2013 8:01	11		1	1	1	1	1		1	1	1	1
20.64604824	-87.63441511	2/19/2013 8:23	11		1	1	1	1	1		1	1	1	1
20.64653155	-87.63591237	2/19/2013 8:42	4			1			1				1
20.64597365	-87.63696489	2/19/2013 9:02	6			1			1				1
20.64679381	-87.63923446	2/19/2013 9:21	7			1			1			1	1
20.64477118	-87.6373927	2/19/2013 14:03	4	1			1	1		1
20.64546797	-87.63695751	2/19/2013 14:17	4	1			1	1		1
20.64542622	-87.63708039	2/19/2013 14:35	2	1						1
20.6454538	-87.63712063	2/19/2013 14:57	2	1						1
20.64543787	-87.63714988	2/19/2013 15:19	2	1						1
20.64539119	-87.63710587	2/19/2013 15:39	2	1						1
20.64563753	-87.63656055	2/19/2013 15:56	2	1						1
20.64605026	-87.63533821	2/19/2013 16:17	4		1			1		1	1
20.64606828	-87.63666985	2/19/2013 16:18	1	1
20.64609359	-87.6354823	2/19/2013 16:36	4		1			1		1	1
20.64584574	-87.63597742	2/19/2013 16:39	1	1
20.6458558	-87.63603911	2/19/2013 16:59	5	1	1			1		1	1
20.64587239	-87.63594523	2/19/2013 17:17	5	1	1			1		1	1
20.64630708	-87.63437664	2/20/2013 14:21	4	1	1						1			1
20.64636902	-87.63427396	2/20/2013 14:39	4	1	1						1			1
20.64630456	-87.63423113	2/20/2013 14:59	4	1			1				1			1
20.64632502	-87.63427195	2/20/2013 15:22	4	1			1				1			1
20.64631906	-87.63427229	2/20/2013 15:40	4	1			1				1			1
20.6464375	-87.63416181	2/20/2013 16:00	2				1			1
20.64631236	-87.63434638	2/20/2013 16:21	2				1			1
20.6459972	-87.63429919	2/20/2013 16:39	2				1			1
20.64591145	-87.63417774	2/20/2013 17:01	5	1	1		1			1	1
20.64601807	-87.63440573	2/20/2013 17:22	5	1	1		1			1	1
20.64639567	-87.63435829	2/21/2013 6:17	5	1	1			1			1			1
20.64626894	-87.63435041	2/21/2013 6:51	5	1	1			1			1			1
20.64624463	-87.63441377	2/21/2013 7:05	5	1	1			1			1			1
20.64639425	-87.63429014	2/21/2013 7:17	5	1	1			1			1			1
20.64619518	-87.63437279	2/21/2013 7:41	5	1	1			1			1			1
20.64616945	-87.63475056	2/21/2013 7:58	5	1	1			1			1			1
20.64628034	-87.63479398	2/21/2013 8:21	5	1	1			1			1			1
20.64625084	-87.63477713	2/21/2013 8:38	6	1	1			1		1	1			1
20.64604699	-87.63561767	2/21/2013 8:56	6	1	1			1		1	1			1
20.64613994	-87.63614556	2/21/2013 9:14	5		1			1		1	1			1
20.6459563	-87.63691711	2/21/2013 9:36	3		1			1			1
20.6456144	-87.63705206	2/21/2013 10:02	7	1			1	1					1
20.64634899	-87.6343691	2/25/2013 14:19	3		1					1	1
20.64633734	-87.63428151	2/25/2013 14:39	3		1					1	1
20.64613366	-87.63420599	2/25/2013 14:59	3		1					1	1
20.64621211	-87.63425619	2/25/2013 15:20	3		1					1	1
20.64618923	-87.63424496	2/25/2013 15:40	3		1					1	1
20.64636433	-87.63492214	2/25/2013 16:00	6	1	1					1	1		1	1
20.6463458	-87.63494443	2/25/2013 16:19	5	1	1					1	1			1
20.64636818	-87.63435158	2/25/2013 16:42	4	1	1					1	1
20.64632015	-87.63431889	2/25/2013 17:00	8	1	1		1	1		1	1		1	1
20.64597298	-87.63399669	2/25/2013 17:19	7	1	1		1	1		1	1			1
20.64634387	-87.63390499	2/25/2013 17:39	4	1			1			1				1
20.64609158	-87.63369025	2/25/2013 17:59	3	1			1							1
20.6466219	-87.63310251	2/26/2013 6:37	2										1
20.64729162	-87.6326042	2/26/2013 6:59	3									1	1
20.65021941	-87.63548934	2/26/2013 7:16	5									1	1
20.64637648	-87.63435183	2/26/2013 9:37	6	1	1			1		1	1			1
20.64622778	-87.63471242	2/26/2013 9:55	8	1	1	1		1		1	1		1	1
20.64647027	-87.63628411	2/26/2013 10:19	4		1		1	1			1
20.64595177	-87.63700454	2/26/2013 10:39	3			1						1	1
20.64643909	-87.63635142	2/26/2013 10:40	3		1		1				1
20.64583233	-87.63625687	2/26/2013 10:59	4		1		1		1		1
20.64564373	-87.63656952	2/26/2013 11:19	6		1		1	1	1	1	1
20.64578371	-87.63732271	2/26/2013 11:22	3			1						1	1
20.64545942	-87.63719271	2/26/2013 11:39	3			1						1	1
20.64537912	-87.63654529	2/26/2013 11:39	6		1		1	1	1	1	1
20.64456741	-87.63644882	2/26/2013 12:00	4		1		1	1	1
20.64529379	-87.63717452	2/26/2013 12:01	2			1							1
20.6446514	-87.63532707	2/26/2013 12:19	4		1		1	1	1
20.64504099	-87.63780115	2/26/2013 12:19	3			1				1			1
20.64450757	-87.63492398	2/26/2013 12:39	4		1		1	1	1
20.64449843	-87.63487369	2/26/2013 12:59	4		1		1	1	1
20.64471351	-87.63772412	2/26/2013 12:59	3			1				1			1
20.64471351	-87.63772412	2/26/2013 12:59	3			1				1			1
20.64474704	-87.63726153	2/26/2013 13:19	3			1				1			1
20.64447085	-87.63481787	2/26/2013 13:20	4		1		1	1	1
20.64445853	-87.63713412	2/26/2013 13:39	5	1		1				1		1	1
20.64452048	-87.63475232	2/26/2013 13:42	4		1		1	1	1
20.64439324	-87.63704326	2/26/2013 13:59	6	1		1				1	1	1	1
20.64448896	-87.63483538	2/26/2013 13:59	4		1		1	1	1
20.64613055	-87.63428235	2/28/2013 6:16	2		1						1
20.6466364	-87.63321089	2/28/2013 6:36	6		1		1	1		1	1			1
20.6473891	-87.63196291	2/28/2013 6:56	6		1		1	1		1	1			1
20.64746143	-87.63140199	2/28/2013 7:16	6		1		1	1		1	1			1
20.64688208	-87.63177096	2/28/2013 7:43	6		1		1	1		1	1			1
20.6473673	-87.63192418	2/28/2013 7:55	6		1		1	1		1	1			1
20.64751826	-87.63196995	2/28/2013 8:16	6		1		1	1		1	1			1
20.64669843	-87.63303755	2/28/2013 8:38	7	1	1		1	1		1	1			1
20.64634044	-87.63317501	2/28/2013 8:56	7	1	1		1	1		1	1			1
20.64575253	-87.63378639	2/28/2013 9:17	7	1	1		1	1		1	1			1
20.64568313	-87.63387607	2/28/2013 9:36	7	1	1		1	1		1	1			1
20.64668112	-87.63303185	2/28/2013 10:00	7	1	1		1	1		1	1			1
20.6461148	-87.63429123	3/4/2013 10:20	4		1			1			1
20.64677806	-87.63318918	3/4/2013 10:40	4		1			1			1			1
20.64676389	-87.63311894	3/4/2013 10:59	4		1			1			1			1
20.64748616	-87.63255626	3/4/2013 11:19	4		1			1			1			1
20.64740226	-87.63195997	3/4/2013 11:39	5		1			1	1		1			1
20.64730201	-87.63184581	3/4/2013 11:59	6		1			1	1		1		1	1
20.645244	-87.63423331	3/4/2013 12:00	2							1
20.64727929	-87.63204186	3/4/2013 12:19	6		1			1	1		1		1	1
20.64523327	-87.63439005	3/4/2013 12:20	2							1
20.64746152	-87.63209106	3/4/2013 12:40	7		1			1	1		1	1	1	1
20.64548951	-87.63438528	3/4/2013 12:40	2							1
20.64531525	-87.63434169	3/4/2013 13:00	2							1
20.64732506	-87.63208092	3/4/2013 13:00	7		1			1	1		1	1	1	1
20.64459692	-87.63488174	3/4/2013 13:20	2							1
20.64734669	-87.63209324	3/4/2013 13:20	7		1			1	1		1	1	1	1
20.64635921	-87.6327389	3/4/2013 13:41	6		1			1	1		1	1	1
20.64441662	-87.63487235	3/4/2013 13:42	2							1
20.64587147	-87.63223205	3/4/2013 14:00	3						1			1	1
20.6450482	-87.63218796	3/4/2013 14:19	2									1	1
20.6447954	-87.63237773	3/4/2013 14:37	2									1	1
20.64514082	-87.6321484	3/4/2013 14:58	3						1			1	1
20.64517317	-87.63218494	3/4/2013 15:16	3						1			1	1
20.64509933	-87.63215812	3/4/2013 15:36	3						1			1	1
20.64505449	-87.6318697	3/4/2013 15:58	3						1			1	1
20.6453761	-87.63069933	3/4/2013 16:22	2						1				1
20.64522045	-87.63024755	3/4/2013 16:43	1									1
20.64453422	-87.63090343	3/4/2013 16:57	3						1			1	1
20.64460924	-87.63124592	3/4/2013 17:19	3						1			1	1
20.64527459	-87.63241125	3/4/2013 17:34	3						1			1	1
20.64464428	-87.63385914	3/4/2013 17:54	6	1				1	1			1	1	1
20.64481711	-87.63375018	3/5/2013 6:18	2					1
20.64518684	-87.63376661	3/5/2013 6:38	3					1				1	1
20.64522523	-87.63371078	3/5/2013 6:57	4					1				1	1
20.64511894	-87.63417212	3/5/2013 7:20	9		1		1	1	1		1	1	1	1
20.64551801	-87.63409903	3/5/2013 7:41	6		1		1	1	1		1			1
20.64606635	-87.63445241	3/5/2013 8:02	6		1		1	1	1		1			1
20.64557844	-87.63494024	3/5/2013 8:22	8		1		1	1	1		1	1		1
20.64612167	-87.63558632	3/5/2013 8:35	9		1		1	1	1		1	1		1
20.6456333	-87.6372833	3/5/2013 9:00	10		1		1	1	1		1	1	1	1
20.6460656	-87.63798958	3/5/2013 9:16	10		1		1	1	1		1	1	1	1
20.6465667	-87.6407667	3/5/2013 10:00	3				1	1	1
20.64425326	-87.63683036	3/5/2013 14:40	3					1			1			1
20.64442484	-87.63679189	3/5/2013 15:00	6	1			1	1			1			1
20.64418268	-87.63694293	3/5/2013 15:19	2	1
20.6446058	-87.6349586	3/5/2013 15:20	5		1		1	1			1			1
20.64448862	-87.63420599	3/5/2013 15:39	5		1		1	1			1			1
20.64444847	-87.63706463	3/5/2013 15:40	2	1
20.64449047	-87.63417774	3/5/2013 15:59	5		1		1	1			1			1
20.64488526	-87.6373896	3/5/2013 16:06	2	1
20.64515775	-87.63720126	3/5/2013 16:19	3	1						1
20.64464989	-87.63365286	3/5/2013 16:24	5		1		1	1			1			1
20.6447286	-87.63343644	3/5/2013 16:39	5		1		1	1			1			1
20.64487729	-87.63748063	3/5/2013 16:39	1							1
20.64527485	-87.63322011	3/5/2013 16:59	2								1			1
20.64551281	-87.63653666	3/5/2013 17:01	3	1						1
20.64586099	-87.63655124	3/5/2013 17:19	3	1						1
20.64535045	-87.63381279	3/5/2013 17:20	3					1			1			1
20.64605026	-87.63447018	3/5/2013 17:40	2		1									1
20.64577357	-87.63651721	3/5/2013 17:45	3	1						1
20.64574507	-87.63647312	3/5/2013 17:59	3	1						1
20.64597767	-87.63432819	3/5/2013 17:59	3		1			1						1
20.64574524	-87.63651696	3/6/2013 6:21	3	1						1
20.64569528	-87.63645887	3/6/2013 6:40	3	1						1
20.64569688	-87.63643893	3/6/2013 6:59	3	1						1
20.64579989	-87.63642795	3/6/2013 7:19	3	1						1
20.64554659	-87.63656507	3/6/2013 7:39	3	1						1
20.64561591	-87.63761164	3/6/2013 7:59	3	1						1
20.64703823	-87.63975573	3/6/2013 8:24	3	1						1
20.64658368	-87.64087723	3/6/2013 8:39	3	1						1
20.64651176	-87.64126045	3/6/2013 8:58	3	1						1
20.64659516	-87.6409214	3/6/2013 9:20	3	1						1
20.64666733	-87.64088133	3/6/2013 9:39	3	1						1
20.64681008	-87.64126045	3/6/2013 10:00	2	1
20.64587751	-87.6336102	3/7/2013 14:18	2	1
20.64588212	-87.63341691	3/7/2013 14:36	2	1
20.64631739	-87.63331457	3/7/2013 14:59	4						1				1
20.64622426	-87.6330031	3/7/2013 15:18	4						1				1
20.64617364	-87.63306303	3/7/2013 15:35	4						1				1
20.64674981	-87.63315347	3/7/2013 15:55	4						1				1
20.64698626	-87.63349688	3/7/2013 16:22	2						1
20.64700269	-87.633791	3/7/2013 16:38	1						1
20.64592629	-87.63485684	3/7/2013 17:01	1						1
20.64553913	-87.63528868	3/7/2013 17:15	1						1
20.64587575	-87.63605705	3/7/2013 17:38	3	1					1
20.64600642	-87.63625989	3/7/2013 17:58	3	1					1
20.6463667	-87.6352167	3/8/2013 2:20	2		1						1
20.6460333	-87.6367667	3/8/2013 2:28	2		1						1
20.6456333	-87.6372667	3/8/2013 3:00	4		1		1	1			1
20.6455333	-87.6372167	3/8/2013 3:20	4		1		1	1			1
20.6459333	-87.637	3/8/2013 3:40	4		1		1	1			1
20.6444167	-87.6369833	3/8/2013 4:00	1					1
20.6443667	-87.6371667	3/8/2013 4:20	1					1
20.6439	-87.6371333	3/8/2013 4:40	1					1
20.6442333	-87.6372833	3/8/2013 5:00	1					1
20.6444333	-87.6360667	3/8/2013 5:20	1					1
20.6444333	-87.6360667	3/8/2013 5:40	1					1
20.6447833	-87.63565	3/8/2013 6:00	1					1
20.64501274	-87.63424136	3/11/2013 15:21	3					1			1			1
20.64580726	-87.63446474	3/11/2013 15:40	3					1			1			1
20.64607641	-87.63430598	3/11/2013 15:59	6		1	1		1	1		1			1
20.64608672	-87.6343836	3/11/2013 16:19	6		1	1		1	1		1			1
20.64621798	-87.6343002	3/11/2013 16:41	6		1	1		1	1		1			1
20.64605705	-87.63430674	3/11/2013 17:00	4					1	1		1			1
20.64640364	-87.63411806	3/11/2013 17:21	4					1	1		1			1
20.64672274	-87.63397926	3/11/2013 17:38	4					1	1		1			1
20.64638796	-87.63320083	3/11/2013 17:58	7			1		1	1		1	1	1	1
20.64618043	-87.63339018	3/11/2013 18:19	7			1		1	1		1	1	1	1
20.64592	-87.63377164	3/11/2013 18:39	9		1	1		1	1		1	1	1	1
20.64601547	-87.63375906	3/11/2013 18:59	9		1	1		1	1		1	1	1	1
20.646	-87.6361667	3/13/2013 6:40	4	1				1		1				1
20.6459	-87.636	3/13/2013 7:00	4	1				1		1				1
20.6460167	-87.6352333	3/13/2013 7:20	1							1
20.6460333	-87.6343667	3/13/2013 7:40	5			1	1			1	1		1
20.64605	-87.6343333	3/13/2013 8:00	5			1	1			1	1		1
20.647	-87.6341667	3/13/2013 8:20	5			1	1			1	1		1
20.647	-87.6341667	3/13/2013 8:40	5			1	1			1	1		1
20.6470167	-87.6339167	3/13/2013 9:00	5			1	1			1	1		1
20.64465928	-87.6344437	3/13/2013 15:21	2		1						1
20.64442299	-87.63423214	3/13/2013 15:40	2		1						1
20.64448142	-87.63420364	3/13/2013 15:58	2		1						1
20.64508148	-87.63420263	3/13/2013 16:19	2		1						1
20.64506262	-87.63419492	3/13/2013 16:22	2		1						1
20.6450482	-87.63461368	3/13/2013 16:59	2		1						1
20.64534031	-87.63470706	3/13/2013 17:19	2		1						1
20.64529915	-87.6347426	3/13/2013 17:39	2		1						1
20.64590818	-87.63491317	3/13/2013 17:59	2		1						1
20.64593392	-87.63482482	3/13/2013 18:19	3		1			1			1
20.64594733	-87.63526077	3/13/2013 18:42	3		1			1			1
20.6459982	-87.63500067	3/13/2013 18:58	2		1						1
20.64479071	-87.63712725	3/14/2013 7:25	2			1							1
20.64472105	-87.63703496	3/14/2013 7:41	2			1							1
20.64506706	-87.63723948	3/14/2013 8:01	2			1							1
20.64595613	-87.63922851	3/14/2013 8:19	4			1			1			1	1
20.64650263	-87.64114033	3/14/2013 8:39	4			1			1			1	1
20.64781884	-87.64477909	3/14/2013 9:01	4			1			1			1	1
20.64754701	-87.64606278	3/14/2013 9:21	4			1			1			1	1
20.6460833	-87.6360167	3/18/2013 6:20	5	1			1	1
20.6455	-87.6364833	3/18/2013 6:40	6	1			1	1					1
20.6442833	-87.6360833	3/18/2013 7:00	7	1	1		1	1			1			1
20.64425	-87.6359167	3/18/2013 7:20	5		1		1	1			1			1
20.6442833	-87.6353	3/18/2013 7:40	6		1		1	1			1	1		1
20.6424333	-87.6366667	3/18/2013 8:00	3		1						1	1
20.6444667	-87.63105	3/19/2013 3:00	9		1	1	1	1	1		1	1	1	1
20.6452333	-87.6321333	3/19/2013 3:20	9		1	1	1	1	1		1	1	1	1
20.6454167	-87.633	3/19/2013 3:40	9		1	1	1	1	1		1	1	1	1
20.6453833	-87.6341667	3/19/2013 4:00	6		1		1	1			1	1		1
20.6453667	-87.6347667	3/19/2013 4:20	3		1						1	1
20.6467833	-87.6331667	3/19/2013 4:40	3			1			1				1
20.6469	-87.6333667	3/19/2013 5:00	3			1			1				1
20.6465667	-87.6340667	3/19/2013 5:20	3			1			1				1
20.6450667	-87.63565	3/19/2013 5:40	3			1			1				1
20.6448167	-87.6356833	3/19/2013 6:00	4			1		1	1				1
20.6449667	-87.6354833	3/19/2013 6:20	4			1		1	1					1
20.6449833	-87.6351833	3/19/2013 6:40	4			1		1	1					1
20.6466333	-87.6330667	3/19/2013 7:00	5	1		1			1			1		1
20.6473833	-87.6487	3/19/2013 7:20	7			1	1		1			1	1	1
20.64735	-87.6319333	3/19/2013 7:40	7			1	1		1			1	1	1
20.6473167	-87.6319	3/19/2013 8:00	7			1	1		1			1	1	1
20.6473667	-87.6319	3/19/2013 8:20	7			1	1		1			1	1	1
20.64735	-87.63205	3/19/2013 8:40	5			1	1		1				1	1
20.64675	-87.6331667	3/19/2013 9:00	5	1	1						1			1
20.6466167	-87.6335333	3/19/2013 9:20	5	1	1						1			1
20.6461333	-87.634	3/19/2013 9:40	2											1
20.6460833	-87.6339667	3/19/2013 10:00	2											1
20.6450667	-87.63545	3/20/2013 1:20	7		1	1	1		1		1			1
20.6449333	-87.6358333	3/20/2013 1:40	7		1	1	1		1		1			1
20.6441	-87.6370333	3/20/2013 2:00	4			1			1	1
20.6449833	-87.6353667	3/20/2013 2:00	3		1		1				1
20.6441833	-87.6369167	3/20/2013 2:20	5			1			1	1
20.6449833	-87.6353333	3/20/2013 2:20	3		1		1				1
20.6446833	-87.6373	3/20/2013 2:40	5			1		1	1
20.6449333	-87.6353833	3/20/2013 2:40	2				1				1
20.6446	-87.63735	3/20/2013 3:00	5			1		1	1
20.64495	-87.6353333	3/20/2013 3:00	2				1				1
20.6448667	-87.63545	3/20/2013 3:20	3		1		1				1
20.6449167	-87.6354833	3/20/2013 3:40	3				1
20.6454833	-87.6344833	3/21/2013 6:20	1				1
20.6462167	-87.6338333	3/21/2013 6:40	4				1	1			1			1
20.6463333	-87.6334167	3/21/2013 7:00	2											1
20.6459	-87.6339833	3/21/2013 7:00	3				1	1			1
20.6465333	-87.6332	3/21/2013 7:20	2											1
20.646	-87.6342167	3/21/2013 7:20	3				1	1			1
20.64665	-87.6331	3/21/2013 7:40	2											1
20.6459333	-87.6333833	3/21/2013 7:40	3				1	1			1
20.6453	-87.6324167	3/21/2013 8:00	4		1		1	1			1
20.64525	-87.6321167	3/21/2013 8:20	5		1		1	1			1			1
20.644	-87.6307333	3/21/2013 8:40	5		1		1	1			1			1
20.6435	-87.6304167	3/21/2013 9:00	1					1
20.6434667	-87.6300833	3/21/2013 9:20	2					1			1
20.64385	-87.6294	3/21/2013 9:40	5		1		1	1			1			1
20.64385	-87.6294	3/21/2013 10:00	5		1		1	1			1			1
20.645071	-87.6351487	3/25/2013 15:20	2				1	1
20.64548724	-87.63523839	3/25/2013 15:39	4		1		1	1			1
20.6459827	-87.63465056	3/25/2013 16:00	2					1						1
20.64698643	-87.63431814	3/25/2013 16:19	2					1						1
20.64685718	-87.63425041	3/25/2013 16:39	2					1						1
20.64668083	-87.63358958	3/25/2013 17:00	2					1						1
20.64639014	-87.6336843	3/25/2013 17:19	1					1
20.64626752	-87.63385143	3/25/2013 17:40	1					1
20.64580106	-87.63445233	3/25/2013 17:59	1					1
20.6459003	-87.63451838	3/25/2013 18:19	1					1
20.64546696	-87.63529035	3/25/2013 18:39	1					1
20.64550007	-87.63569377	3/25/2013 18:58	1					1
20.6467833	-87.6334667	3/26/2013 7:00	9		1		1	1			1	1		1
20.64668112	-87.63303185	3/26/2013 7:20	9		1		1	1			1	1		1
20.64623541	-87.63543134	3/26/2013 7:22	1					1
20.64677001	-87.63313562	3/26/2013 7:39	5				1	1			1	1		1
20.6460667	-87.6339333	3/26/2013 7:40	9		1		1	1			1	1		1
20.64683338	-87.63440397	3/26/2013 9:18	9		1		1	1			1	1		1
20.64685416	-87.63439827	3/26/2013 9:22	9		1		1	1			1	1		1
20.6464976	-87.63532455	3/26/2013 9:35	9		1		1	1			1	1		1
20.64564801	-87.63705516	3/26/2013 9:55	6		1		1	1			1	1		1
20.64641646	-87.63996368	3/26/2013 10:19	8		1		1	1			1	1		1
20.64658879	-87.64050666	3/26/2013 10:38	9		1		1	1			1	1		1
20.64648913	-87.64083163	3/26/2013 10:55	9		1		1	1			1	1		1
20.6461167	-87.6342833	3/27/2013 6:20	2									1		1
20.64523813	-87.63425661	3/27/2013 7:40	2									1		1
20.64516848	-87.6342318	3/27/2013 7:59	2									1		1
20.64527812	-87.63446298	3/27/2013 8:21	3			1						1		1
20.64544391	-87.63410524	3/27/2013 8:42	6		1	1					1	1	1	1
20.64522254	-87.63372218	3/27/2013 9:01	6		1	1					1	1	1	1
20.64475165	-87.63245593	3/27/2013 9:18	3		1						1			1
20.64519865	-87.63207908	3/27/2013 9:50	3		1						1			1
20.64454503	-87.63090385	3/27/2013 9:58	3		1						1			1
20.64471921	-87.63055542	3/27/2013 10:19	6		1				1		1	1	1	1
20.64450639	-87.63064661	3/27/2013 10:37	6		1				1		1	1	1	1
20.64436164	-87.63063722	3/27/2013 10:54	6		1				1		1	1	1	1
20.6462728	-87.63537493	4/1/2013 11:20	6		1	1			1		1	1		1
20.6461267	-87.63564684	4/1/2013 11:40	6		1	1			1		1	1		1
20.64639073	-87.63628059	4/1/2013 12:00	7		1	1	1		1		1	1		1
20.64589217	-87.63700764	4/1/2013 12:19	3		1	1			1
20.64593358	-87.63717226	4/1/2013 12:38	3		1	1			1
20.64593283	-87.63714946	4/1/2013 12:59	7		1	1	1		1		1	1		1
20.64592889	-87.63696212	4/1/2013 13:20	8		1	1	1	1	1		1	1		1
20.64606953	-87.6364396	4/1/2013 13:40	8		1	1	1	1	1		1	1		1
20.64559897	-87.63715239	4/1/2013 13:59	8		1	1	1	1	1		1	1		1
20.64565673	-87.63715943	4/1/2013 14:19	8		1	1	1	1	1		1	1		1
20.64622175	-87.63657488	4/1/2013 14:39	8		1	1	1	1	1		1	1		1
20.6456605	-87.63702809	4/1/2013 14:58	8		1	1	1	1	1		1	1		1
20.64670363	-87.63314526	4/2/2013 7:16	12			1	1	1	1	1	1	1	1	1
20.64661562	-87.63318289	4/2/2013 7:35	12		1	1	1	1	1		1	1	1	1
20.64664638	-87.6330694	4/2/2013 7:55	11		1	1	1	1	1			1	1	1
20.64668535	-87.63308784	4/2/2013 8:20	11		1	1	1	1	1		1		1	1
20.64679675	-87.63321977	4/2/2013 8:38	9		1	1	1	1			1	1	1	1
20.64676892	-87.63326554	4/2/2013 8:56	4		1		1	1			1
20.64682005	-87.63388027	4/2/2013 9:15	4		1		1	1			1
20.64694477	-87.63443146	4/2/2013 9:40	2		1						1
20.64660556	-87.63511241	4/2/2013 9:53	4		1		1	1			1
20.64623818	-87.63536143	4/2/2013 10:15	4		1		1	1			1
20.64632711	-87.63566159	4/2/2013 10:35	4		1		1	1			1
20.64620214	-87.63562504	4/2/2013 10:53	4		1		1	1			1
20.64534249	-87.63236574	4/2/2013 15:20	6			1			1			1	1	1
20.64596736	-87.63321064	4/2/2013 15:40	6			1			1			1	1	1
20.64625042	-87.63344122	4/2/2013 15:59	5			1			1			1	1
20.64592092	-87.63340669	4/2/2013 16:35	5			1			1			1	1
20.64624983	-87.63341448	4/2/2013 16:39	5			1			1			1	1
20.64638151	-87.63328339	4/2/2013 17:00	5			1			1			1	1
20.64593459	-87.6347426	4/2/2013 17:19	5			1			1			1	1
20.64551608	-87.63528247	4/2/2013 17:40	2									1	1
20.64545279	-87.63531986	4/2/2013 17:59	2									1	1
20.64544424	-87.6353523	4/2/2013 18:21	2									1	1
20.64501551	-87.63540837	4/2/2013 18:39	3					1				1	1
20.64476984	-87.63576133	4/2/2013 18:59	2					1				1
20.64402276	-87.63700546	4/3/2013 7:24	1							1
20.64438536	-87.63709749	4/3/2013 7:40	1							1
20.64421529	-87.63681041	4/3/2013 7:59	1							1
20.6447125	-87.63743319	4/3/2013 8:19	1							1
20.64520586	-87.63810206	4/3/2013 8:39	1							1
20.6466696	-87.63305146	4/3/2013 9:25	2										1
20.64706128	-87.63201269	4/3/2013 9:39	2										1
20.64721995	-87.6322043	4/3/2013 10:00	2										1
20.64734342	-87.63190918	4/3/2013 10:21	2										1
20.64735976	-87.63202535	4/3/2013 10:39	2										1
20.64735532	-87.63203491	4/3/2013 10:58	2										1
20.64572646	-87.63716932	4/4/2013 15:35	3	1			1				1
20.64439382	-87.63715281	4/4/2013 16:01	2	1			1
20.64390533	-87.63726463	4/4/2013 16:20	2	1			1
20.6439231	-87.6372249	4/4/2013 16:36	2	1			1
20.64406601	-87.63728684	4/4/2013 17:00	1	1
20.64396786	-87.63743503	4/4/2013 17:21	1	1
20.64434077	-87.63702524	4/4/2013 17:47	1	1
20.64439835	-87.63708693	4/4/2013 17:56	1	1
20.64446893	-87.63721668	4/4/2013 18:25	1	1
20.64447966	-87.63723755	4/4/2013 18:39	4	1		1			1				1
20.64438754	-87.63700856	4/4/2013 18:54	4	1		1			1				1
20.64578187	-87.63651847	4/5/2013 6:56	4		1			1			1			1
20.64563653	-87.63654848	4/5/2013 7:19	5		1			1			1		1	1
20.64475198	-87.63667136	4/5/2013 7:42	5		1			1			1		1	1
20.64434043	-87.63698224	4/5/2013 8:01	7			1	1	1			1	1	1	1
20.6437967	-87.63707436	4/5/2013 8:21	8	1		1	1	1			1	1	1	1
20.64380365	-87.63712314	4/5/2013 8:40	8	1		1	1	1			1	1	1	1
20.64406349	-87.63726245	4/5/2013 8:56	8	1		1		1	1		1	1	1	1
20.6440391	-87.63704142	4/5/2013 9:22	8	1		1		1	1		1	1	1	1
20.64579696	-87.63801238	4/8/2013 16:00	2		1						1
20.64572336	-87.63805403	4/8/2013 16:20	2		1						1
20.64561859	-87.63811715	4/8/2013 16:43	2		1						1
20.64562244	-87.63814682	4/8/2013 16:57	2		1						1
20.64513579	-87.63784591	4/8/2013 17:20	4	1	1		1				1
20.64464503	-87.63733269	4/8/2013 17:39	2		1						1
20.64443816	-87.63711702	4/8/2013 17:58	2		1						1
20.6443667	-87.6372167	4/9/2013 2:00	3		1		1			1
20.6456833	-87.6364667	4/9/2013 6:20	4	1	1		1				1
20.64539395	-87.63591598	4/9/2013 6:40	4	1	1		1				1
20.64503538	-87.63541717	4/9/2013 6:59	4	1	1		1				1
20.64373995	-87.6341717	4/9/2013 7:20	5	1	1		1				1	1
20.64353116	-87.63380298	4/9/2013 7:39	4		1		1				1	1
20.64305775	-87.63400205	4/9/2013 8:00	4		1		1				1	1
20.64346368	-87.6347229	4/9/2013 8:19	4		1		1				1	1
20.64334961	-87.63547467	4/9/2013 8:39	4		1		1				1	1
20.64403751	-87.63580056	4/9/2013 9:01	4		1		1				1	1
20.64402016	-87.63578388	4/9/2013 9:20	4		1		1				1	1
20.64409417	-87.63590944	4/9/2013 9:42	3		1						1	1
20.64422602	-87.63590793	4/9/2013 10:01	3		1						1	1
20.6460687	-87.63751139	4/9/2013 10:39	1							1
20.64596426	-87.63790157	4/9/2013 11:00	1							1
20.64563133	-87.63706128	4/9/2013 11:18	7	1	1	1					1	1	1	1
20.6458387	-87.63781272	4/9/2013 11:26	1							1
20.64508349	-87.63758364	4/9/2013 11:43	8		1	1				1	1	1	1	1
20.64521232	-87.63748859	4/9/2013 11:58	9		1	1	1			1	1	1	1	1
20.64573786	-87.63722783	4/9/2013 12:16	1				1
20.64436097	-87.63714661	4/9/2013 12:20	2				1			1
20.64564474	-87.63725004	4/9/2013 12:34	4				1		1
20.64403382	-87.63709573	4/9/2013 12:38	2				1			1
20.64395813	-87.63711585	4/9/2013 12:56	2				1			1
20.64577382	-87.63700454	4/9/2013 12:56	2				1		1
20.64453648	-87.63708659	4/9/2013 13:15	1				1
20.64442165	-87.63710646	4/9/2013 13:35	2				1			1
20.64441755	-87.63721291	4/9/2013 13:38	3		1		1			1
20.64622854	-87.63411253	4/10/2013 6:20	2									1	1
20.64597046	-87.63497352	4/10/2013 6:39	3					1				1	1
20.64603735	-87.63594355	4/10/2013 7:00	7		1	1	1	1				1	1	1
20.646783	-87.63320837	4/10/2013 7:20	8		1	1	1	1			1	1	1	1
20.64688853	-87.63323771	4/10/2013 7:39	10		1	1	1	1	1		1	1	1	1
20.64660396	-87.6330689	4/10/2013 8:01	7		1		1	1			1	1	1	1
20.64627229	-87.63333947	4/10/2013 8:22	2	1
20.64590139	-87.63335707	4/10/2013 8:43	5	1				1				1	1
20.64620297	-87.63322363	4/10/2013 8:59	9	1	1		1	1			1	1	1	1
20.64588681	-87.63357734	4/10/2013 9:20	9	1	1		1	1			1	1	1	1
20.64511073	-87.63396953	4/10/2013 9:43	9	1	1		1	1			1	1	1	1
20.64434781	-87.63484519	4/10/2013 10:01	9	1	1		1	1			1	1	1	1
20.64547283	-87.63704745	4/11/2013 6:38	6	1	1		1	1			1			1
20.64680731	-87.64124687	4/11/2013 7:02	4			1
20.64696363	-87.64293641	4/11/2013 7:20	13	1	1	1	1	1	1		1	1	1	1
20.64742522	-87.64712107	4/11/2013 8:00	13	1	1	1	1	1	1		1	1	1	1
20.64757425	-87.64869344	4/11/2013 8:17	8			1	1		1			1	1
20.6486204	-87.65074968	4/11/2013 8:58	8			1	1		1			1	1
20.64869433	-87.6507755	4/11/2013 9:15	8			1	1		1			1	1
20.64869081	-87.65075522	4/11/2013 9:37	8			1	1		1			1	1
20.64868117	-87.6507662	4/11/2013 9:55	8			1	1		1			1	1
20.6487	-87.6507667	4/11/2013 10:00	8			1	1		1			1	1
20.6445	-87.6346	4/16/2013 5:40	7		1		1	1	1		1			1
20.64592629	-87.63610357	4/16/2013 6:19	1				1
20.64621672	-87.64101201	4/16/2013 6:40	1				1
20.64170332	-87.64367016	4/16/2013 7:04	1				1
20.64087016	-87.64284672	4/16/2013 7:19	1				1
20.64045768	-87.64290338	4/16/2013 7:40	1				1
20.64028041	-87.64263307	4/16/2013 8:04	1				1
20.64059347	-87.64252427	4/16/2013 8:19	1				1
20.64135136	-87.64256853	4/16/2013 8:39	1				1
20.64155596	-87.64311939	4/16/2013 8:59	1				1
20.6415827	-87.6430271	4/16/2013 9:19	2				1
20.64123209	-87.642477	4/16/2013 9:39	1				1
20.64093478	-87.64000735	4/16/2013 9:59	1				1
20.64561088	-87.63722632	4/16/2013 14:23	3				1		1
20.64500646	-87.63576787	4/16/2013 14:40	1				1
20.64436507	-87.63536202	4/16/2013 14:59	3		1		1				1
20.64448091	-87.63487084	4/16/2013 15:02	1						1
20.64445669	-87.63486338	4/16/2013 15:16	4		1		1		1		1
20.64429492	-87.63482683	4/16/2013 15:41	4		1		1		1		1
20.64439198	-87.63478442	4/16/2013 15:58	3		1		1				1
20.64453037	-87.63427313	4/16/2013 15:59	1						1
20.6445457	-87.63422552	4/16/2013 16:18	1						1
20.64460262	-87.63419543	4/16/2013 16:37	1						1
20.64445459	-87.63488794	4/16/2013 16:40	3		1		1				1
20.64445459	-87.63488794	4/16/2013 16:40	3		1		1				1
20.64440749	-87.63487805	4/16/2013 16:58	3		1		1				1
20.64453967	-87.63417933	4/16/2013 16:59	1						1
20.6445996	-87.63419869	4/16/2013 17:17	1						1
20.64417942	-87.63527376	4/16/2013 17:21	5		1		1	1			1			1
20.64420473	-87.63523277	4/16/2013 17:55	7		1		1	1	1		1			1
20.64602452	-87.63590248	4/17/2013 14:20	4		1						1	1		1
20.64605093	-87.63595068	4/17/2013 14:40	4		1						1	1		1
20.64604213	-87.63590248	4/17/2013 14:59	5		1			1			1	1		1
20.64629233	-87.63428561	4/17/2013 15:20	3		1						1	1
20.64592771	-87.63332664	4/17/2013 15:41	2		1							1
20.64590961	-87.63333418	4/17/2013 16:00	2		1							1
20.64581213	-87.63334734	4/17/2013 16:19	2		1							1
20.6458915	-87.63333754	4/17/2013 16:39	2		1							1
20.64584532	-87.63333511	4/17/2013 17:00	2		1							1
20.6464339	-87.63319454	4/17/2013 17:19	3		1				1			1
20.64675752	-87.63308725	4/17/2013 17:40	1		1
20.64643339	-87.63278266	4/17/2013 17:59	1		1
20.6461833	-87.63595	4/18/2013 3:20	1											1
20.64615	-87.636	4/18/2013 3:40	1											1
20.6462	-87.6360333	4/18/2013 4:00	1											1
20.6451333	-87.6357167	4/18/2013 4:20	1											1
20.6449	-87.6357	4/18/2013 4:40	1											1
20.6443	-87.6353667	4/18/2013 5:00	1											1
20.64435	-87.6353833	4/18/2013 5:20	2				1							1
20.6445167	-87.6349333	4/18/2013 5:40	2				1							1
20.6445	-87.6349667	4/18/2013 6:00	2				1							1
20.6459167	-87.6345	4/18/2013 6:20	4		1						1	1
20.64429039	-87.63680806	4/18/2013 6:38	6		1		1				1	1		1
20.63944691	-87.64314336	4/18/2013 7:19	6		1		1				1	1		1
20.63858466	-87.64592833	4/18/2013 7:38	3		1						1	1
20.63753173	-87.6480135	4/18/2013 8:21	2		1						1
20.63752335	-87.64801987	4/18/2013 8:39	3		1						1	1
20.63755998	-87.64882847	4/18/2013 8:57	3		1						1	1
20.63744682	-87.64893115	4/18/2013 9:19	3		1						1	1
20.63774756	-87.64884967	4/18/2013 9:36	3		1						1	1
20.63814302	-87.64885311	4/18/2013 9:55	3		1						1	1
20.64576468	-87.6366193	4/22/2013 15:38	4		1						1	1
20.64588396	-87.63610222	4/23/2013 6:23	7				1	1	1		1	1		1
20.64593341	-87.6361065	4/23/2013 6:41	7				1	1	1		1	1		1
20.64642954	-87.63448737	4/23/2013 6:59	7				1	1	1		1	1		1
20.64581623	-87.63332312	4/23/2013 7:22	7				1	1	1		1	1		1
20.64586401	-87.63342538	4/23/2013 7:43	7				1	1	1		1	1		1
20.64591782	-87.63335221	4/23/2013 8:15	7				1	1	1		1	1		1
20.64485022	-87.63136578	4/23/2013 8:29	2						1			1
20.64609141	-87.63322304	4/23/2013 8:38	2								1			1
20.64529178	-87.63068458	4/23/2013 8:42	2						1			1
20.6459723	-87.63322606	4/23/2013 8:57	2								1			1
20.64434303	-87.6307798	4/23/2013 8:57	4				1		1			1
20.64661226	-87.63304476	4/23/2013 9:18	1								1
20.64418084	-87.63102539	4/23/2013 9:24	4				1		1			1
20.64435158	-87.63100016	4/23/2013 9:37	3				1		1
20.64653766	-87.63282012	4/23/2013 9:40	1								1
20.64449231	-87.63111298	4/23/2013 9:56	2						1			1
20.64655501	-87.63260119	4/23/2013 9:58	1								1
20.64424404	-87.63692206	4/23/2013 12:39	2							1
20.64421546	-87.63689146	4/23/2013 13:01	2							1
20.64410549	-87.63699171	4/23/2013 13:19	2							1
20.64410088	-87.63694461	4/23/2013 13:39	2							1
20.64408101	-87.63701401	4/23/2013 13:59	2							1
20.64533101	-87.63070084	4/24/2013 10:19	4			1			1			1	1
20.64528558	-87.63075876	4/24/2013 10:39	4			1			1			1	1
20.6452808	-87.63079807	4/24/2013 11:01	4			1			1			1	1
20.64531516	-87.6308295	4/24/2013 11:20	4			1			1			1	1
20.64534408	-87.63081316	4/24/2013 12:17	4			1			1			1	1
20.64535867	-87.63077921	4/24/2013 12:20	4			1			1			1	1
20.6453336	-87.63084996	4/24/2013 12:41	4			1			1			1	1
20.64537467	-87.63080268	4/24/2013 12:58	4			1			1			1	1
20.64540267	-87.63083152	4/24/2013 13:19	3			1			1			1
20.646035	-87.6343142	4/25/2013 6:17	1		1
20.64637422	-87.63451545	4/25/2013 6:38	3		1						1			1
20.64594473	-87.63337551	4/25/2013 6:57	7		1	1		1			1	1	1	1
20.6452238	-87.63208922	4/25/2013 7:18	2			1						1
20.64591145	-87.63336738	4/25/2013 7:20	4		1						1		1	1
20.64475483	-87.63240798	4/25/2013 7:39	2			1						1
20.64591564	-87.63341985	4/25/2013 7:41	4		1						1		1	1
20.64587197	-87.6330145	4/25/2013 7:59	4		1						1		1	1
20.64477202	-87.63241226	4/25/2013 7:59	3			1			1			1
20.64515851	-87.6321748	4/25/2013 8:18	9		1	1	1	1	1		1	1	1	1
20.64453246	-87.63128582	4/25/2013 8:39	1						1
20.64512045	-87.63213339	4/25/2013 8:40	4			1		1				1	1
20.64501124	-87.6322385	4/25/2013 8:55	4			1		1				1	1
20.64457144	-87.6311574	4/25/2013 8:57	1						1
20.64520486	-87.6321945	4/25/2013 9:17	6			1		1				1	1
20.64455099	-87.63126788	4/25/2013 9:18	1						1
20.64535632	-87.6324286	4/25/2013 9:38	6			1		1				1	1
20.6445667	-87.6312333	4/25/2013 9:40	1						1
20.64523017	-87.63227237	4/25/2013 9:54	7			1		1	1			1	1
20.64631621	-87.63434672	4/29/2013 6:16	6		1				1		1		1	1
20.64637606	-87.63429341	4/29/2013 6:42	6		1				1		1		1	1
20.64642778	-87.6343095	4/29/2013 7:04	4		1		1		1					1
20.6463334	-87.63438125	4/29/2013 7:19	5		1		1		1					1
20.64631999	-87.63430481	4/29/2013 7:42	6		1		1	1	1					1
20.64566913	-87.63400876	4/29/2013 7:56	6		1		1	1	1					1
20.6459335	-87.63495608	4/29/2013 8:22	9		1	1	1	1	1			1	1	1
20.64613894	-87.63576284	4/29/2013 8:42	9		1	1	1	1	1			1	1	1
20.64607817	-87.63642962	4/29/2013 9:07	10		1	1	1	1	1		1	1	1	1
20.64567005	-87.63722548	4/29/2013 9:24	14	1	1	1	1	1	1	1	1	1	1	1
20.6456413	-87.63719698	4/29/2013 9:46	12	1	1	1	1	1		1	1	1		1
20.64557936	-87.63731106	4/29/2013 9:58	12	1	1	1	1	1		1	1	1		1
20.64537317	-87.63757987	4/29/2013 10:21	7	1		1	1		1	1				1
20.64553988	-87.63736529	4/29/2013 10:40	3	1		1				1
20.64515574	-87.63749429	4/29/2013 11:02	3	1		1				1
20.64510888	-87.63757811	4/29/2013 11:20	5	1		1				1			1
20.64484745	-87.63733336	4/29/2013 11:40	6		1	1		1	1	1
20.64525657	-87.63756881	4/29/2013 12:01	3	1				1		1
20.64564776	-87.63723043	4/29/2013 12:21	6	1	1			1		1	1		1
20.64556344	-87.63729857	4/29/2013 12:39	6	1	1			1		1	1		1
20.64566787	-87.63718751	4/29/2013 13:00	7	1	1			1		1	1	1	1
20.64566469	-87.63727653	4/29/2013 13:19	7	1	1			1		1	1	1	1
20.64544718	-87.63743629	4/29/2013 13:40	4	1	1					1	1
20.64565036	-87.63720788	4/29/2013 13:58	4	1	1					1	1
20.64601882	-87.63449231	4/30/2013 6:22	10		1	1	1	1			1	1	1	1
20.64572931	-87.63417028	4/30/2013 6:42	9		1	1	1	1	1		1	1		1
20.64556377	-87.63425888	4/30/2013 7:01	11		1	1	1	1	1		1	1	1	1
20.64955783	-87.63253346	4/30/2013 7:45	4									1
20.64637564	-87.63423876	5/1/2013 6:19	5		1		1	1			1	1
20.64558204	-87.63720025	5/1/2013 6:41	7		1		1	1			1	1		1
20.6473036	-87.64552089	5/1/2013 7:42	8	1	1		1	1			1			1
20.64714661	-87.64608138	5/1/2013 8:01	4	1			1	1
20.64745146	-87.6470531	5/1/2013 8:21	3	1			1	1
20.64730209	-87.64640207	5/1/2013 8:39	3	1			1	1
20.64781951	-87.64550513	5/1/2013 9:00	3	1			1	1
20.64780811	-87.64500758	5/1/2013 9:21	3	1			1	1
20.64743947	-87.64458354	5/1/2013 9:41	3	1			1	1
20.64739002	-87.64444674	5/1/2013 9:59	3	1			1	1
20.64583275	-87.63335749	5/2/2013 6:26	2		1						1
20.64584297	-87.6333051	5/2/2013 6:41	4		1			1			1			1
20.64584205	-87.63336084	5/2/2013 6:56	9		1	1	1	1	1		1	1	1	1
20.6458667	-87.6334667	5/2/2013 7:20	9		1	1	1	1	1		1	1	1	1
20.6462167	-87.6334167	5/2/2013 7:40	9		1	1	1	1	1		1	1	1	1
20.64605	-87.6331333	5/2/2013 8:00	5		1		1	1			1			1
20.64527309	-87.63206583	5/2/2013 8:01	3			1						1	1
20.64615	-87.6331167	5/2/2013 8:20	5		1		1	1			1			1
20.64537602	-87.63248795	5/2/2013 8:21	3			1						1	1
20.6459833	-87.6332333	5/2/2013 8:40	5		1		1	1			1			1
20.64518776	-87.63205645	5/2/2013 8:40	3			1						1	1
20.64516731	-87.63207397	5/2/2013 8:59	4			1			1			1	1
20.6465833	-87.6331333	5/2/2013 9:00	1					1
20.64474955	-87.63063379	5/2/2013 9:16	4			1			1			1	1
20.6467333	-87.6339333	5/2/2013 9:20	1					1
20.6465667	-87.6340167	5/2/2013 9:40	1					1
20.64531734	-87.63077276	5/2/2013 9:41	4			1			1			1	1
20.64530913	-87.63071023	5/2/2013 9:57	3			1			1			1
20.6465167	-87.63405	5/2/2013 10:00	1					1
20.64576192	-87.63489867	5/6/2013 14:19	4		1		1	1			1
20.64547132	-87.63488098	5/6/2013 14:41	4		1		1	1			1
20.64553234	-87.63446733	5/6/2013 14:58	4		1		1	1			1
20.6452948	-87.63328356	5/6/2013 15:21	4		1		1	1			1
20.64474159	-87.63363459	5/6/2013 15:39	4		1		1	1			1
20.64467026	-87.63391731	5/6/2013 16:00	4		1		1	1			1
20.64458929	-87.63397741	5/6/2013 16:19	4		1		1	1			1
20.64461594	-87.6347695	5/6/2013 16:39	4		1		1	1			1
20.6445799	-87.6347255	5/6/2013 16:59	4		1		1	1			1
20.64463774	-87.63480865	5/6/2013 17:20	4		1		1	1			1
20.64519472	-87.63442886	5/6/2013 17:40	6		1	1	1	1	1		1
20.64596895	-87.63416039	5/6/2013 17:59	6		1	1	1	1	1		1
20.64585295	-87.63337106	5/7/2013 6:19	2						1				1
20.64584834	-87.63333309	5/7/2013 6:41	2						1				1
20.646538	-87.63308935	5/7/2013 7:00	3			1			1				1
20.64660464	-87.63305725	5/7/2013 7:21	1						1
20.64669516	-87.63316797	5/7/2013 7:39	1						1
20.64697763	-87.63363434	5/7/2013 8:00	1						1
20.64926178	-87.63349813	5/7/2013 8:22	1						1
20.64509992	-87.63648754	5/8/2013 14:19	2				1	1
20.64512456	-87.63640313	5/8/2013 14:39	2				1	1
20.64494133	-87.63643339	5/8/2013 14:58	2				1	1
20.64434932	-87.6358713	5/8/2013 15:19	3		1		1	1
20.64432375	-87.63578874	5/8/2013 15:41	3		1		1	1
20.64437228	-87.63580123	5/8/2013 16:00	3		1		1	1
20.64437111	-87.63580148	5/8/2013 16:20	3		1		1	1
20.64431554	-87.63582529	5/8/2013 16:40	3		1		1	1
20.64436499	-87.63570467	5/8/2013 16:59	3		1		1	1
20.6450161	-87.63491442	5/8/2013 17:20	5		1		1	1			1	1
20.64581481	-87.63469725	5/8/2013 17:40	4		1			1			1	1
20.64685257	-87.63441972	5/8/2013 18:00	4		1			1			1	1
20.6465722	-87.63304484	5/9/2013 7:34	2	1
20.64709724	-87.63266464	5/9/2013 7:54	2	1
20.64706195	-87.63260035	5/9/2013 8:18	2	1
20.64706522	-87.63264704	5/9/2013 8:33	2	1
20.64697545	-87.63267461	5/9/2013 8:54	6	1	1		1				1			1
20.64710445	-87.63265139	5/9/2013 9:15	6	1	1		1				1			1
20.64699532	-87.63258962	5/9/2013 9:40	3	1			1
20.6470705	-87.63264184	5/9/2013 9:56	3	1			1
20.64564927	-87.63650665	5/13/2013 5:21	1					1
20.64616132	-87.64102642	5/13/2013 5:41	5		1	1	1	1					1
20.6454797	-87.64489727	5/13/2013 6:04	5		1	1	1	1					1
20.64556838	-87.64488394	5/13/2013 6:25	7		1	1	1	1			1		1	1
20.64546042	-87.64486265	5/13/2013 6:41	4		1		1	1			1
20.64551524	-87.64483642	5/13/2013 7:02	4		1		1	1			1
20.64547903	-87.64491093	5/13/2013 7:21	4		1		1	1			1
20.6455408	-87.64493524	5/13/2013 7:40	4		1		1	1			1
20.64569411	-87.64502652	5/13/2013 8:01	4		1		1	1			1
20.64558498	-87.64492787	5/13/2013 8:19	4		1		1	1			1
20.64557509	-87.64490205	5/13/2013 8:41	4		1		1	1			1
20.64560057	-87.64490607	5/13/2013 8:59	4		1		1	1			1
20.6455167	-87.6372667	5/14/2013 3:00	1					1
20.64558967	-87.63722833	5/14/2013 14:39	1					1
20.64559537	-87.63712876	5/14/2013 15:17	3				1	1
20.64561507	-87.63721953	5/14/2013 15:39	4			1	1	1
20.64561917	-87.63717469	5/14/2013 15:58	5			1	1	1
20.64555145	-87.63718894	5/14/2013 16:17	5				1	1			1	1
20.64615495	-87.63661184	5/14/2013 16:56	3									1
20.64596728	-87.63604841	5/14/2013 17:18	5				1				1	1		1
20.64543997	-87.63600541	5/14/2013 17:38	5				1				1	1		1
20.64496916	-87.63488048	5/14/2013 17:55	5				1				1	1		1
20.64537241	-87.63819678	5/15/2013 6:17	1							1
20.64566586	-87.64248672	5/15/2013 6:38	1							1
20.6443779	-87.64312534	5/15/2013 6:56	1							1
20.64431017	-87.64314252	5/15/2013 7:15	1							1
20.64446172	-87.64317269	5/15/2013 7:37	1							1
20.64432233	-87.64314394	5/15/2013 7:53	1							1
20.64461544	-87.64244003	5/15/2013 8:17	1							1
20.64473212	-87.64247675	5/15/2013 8:35	1							1
20.64611111	-87.63935843	5/16/2013 6:21	8	1	1		1	1			1	1		1
20.64548414	-87.64276533	5/16/2013 6:36	8	1	1		1	1			1	1		1
20.64557601	-87.64483642	5/16/2013 6:57	5		1			1			1	1
20.6425167	-87.64585	5/16/2013 7:20	7		1		1	1		1	1	1		1
20.64054368	-87.6455027	5/16/2013 7:48	9	1	1		1	1		1	1	1		1
20.63992032	-87.64543036	5/16/2013 8:03	8	1	1		1			1	1	1		1
20.64007723	-87.64516692	5/16/2013 8:20	8	1	1		1	1		1	1			1
20.64003817	-87.64504706	5/16/2013 8:38	9	1	1		1	1		1	1	1		1
20.63991873	-87.64500137	5/16/2013 8:59	9	1	1		1	1		1	1	1		1
20.63988151	-87.64453283	5/16/2013 9:16	9	1	1		1	1		1	1	1		1
20.64045802	-87.64304303	5/16/2013 9:41	9	1	1		1	1		1	1	1		1
20.64558464	-87.63720553	5/20/2013 15:41	5		1		1	1			1			1
20.64557668	-87.63730117	5/20/2013 16:00	6	1	1		1	1			1			1
20.64608253	-87.63651269	5/20/2013 16:21	3		1			1			1
20.64605671	-87.63570693	5/20/2013 16:40	2					1			1
20.64686171	-87.63389359	5/20/2013 16:59	3		1			1			1
20.64669231	-87.63393072	5/20/2013 17:19	2		1						1
20.64669843	-87.63390566	5/20/2013 17:39	3		1						1			1
20.646668	-87.63395017	5/20/2013 18:00	3		1						1			1
20.6461	-87.6355333	5/21/2013 6:00	7	1	1		1	1			1			1
20.6463333	-87.6398333	5/21/2013 6:20	7	1	1		1	1			1			1
20.64455	-87.6432167	5/21/2013 6:40	7	1	1		1	1			1			1
20.64195	-87.6440667	5/21/2013 7:00	7	1	1		1	1			1			1
20.6395833	-87.6444667	5/21/2013 7:20	7	1	1		1	1			1			1
20.6384333	-87.6452667	5/21/2013 7:40	1					1
20.6380333	-87.6456667	5/21/2013 8:00	7	1	1		1	1			1			1
20.6380333	-87.6455833	5/21/2013 8:20	9	1	1		1	1	1		1	1	1	1
20.638	-87.6457	5/21/2013 8:40	10	1	1		1	1	1		1	1	1	1
20.6369833	-87.6465333	5/21/2013 9:20	4	1	1						1		1
20.6368167	-87.6479333	5/21/2013 9:40	8	1	1		1	1	1		1	1	1
20.64590072	-87.6370819	5/22/2013 15:40	1					1
20.64559881	-87.63727502	5/22/2013 16:00	1					1
20.6456113	-87.63722079	5/22/2013 16:19	1					1
20.64593534	-87.63705215	5/22/2013 16:40	3					1
20.6459604	-87.63692306	5/22/2013 17:00	4	1				1
20.64593224	-87.6370964	5/22/2013 17:20	5	1			1							1
20.64557995	-87.63721542	5/22/2013 17:39	5	1			1							1
20.6459977	-87.63610004	5/22/2013 17:58	2											1
20.64515	-87.6350333	5/23/2013 6:00	2				1	1
20.6400167	-87.63905	5/23/2013 6:20	2				1	1
20.6462935	-87.63473036	5/27/2013 6:05	2		1		1
20.64553368	-87.63895039	5/27/2013 6:26	5	1	1		1	1			1
20.64513654	-87.64307136	5/27/2013 6:43	5	1	1		1	1			1
20.64553075	-87.63731802	5/27/2013 14:19	1				1
20.64555606	-87.63725096	5/27/2013 14:39	1				1
20.64562471	-87.63723512	5/27/2013 14:59	1				1
20.64598932	-87.63699574	5/27/2013 15:19	1				1
20.64604456	-87.63713823	5/27/2013 15:38	1				1
20.64626726	-87.63601095	5/27/2013 15:59	1				1
20.64691401	-87.63390223	5/27/2013 16:19	1				1
20.64670949	-87.63398353	5/27/2013 16:41	1				1
20.64673179	-87.63389954	5/27/2013 17:00	1				1
20.64657765	-87.63388177	5/27/2013 17:19	1				1
20.64620541	-87.63380634	5/27/2013 17:41	1				1
20.64560627	-87.63389183	5/27/2013 17:59	1				1
20.64624748	-87.63438033	5/29/2013 6:21	1		1
20.64626458	-87.63474327	5/29/2013 6:39	1		1
20.64618269	-87.63486422	5/29/2013 7:00	1		1
20.64626894	-87.63487922	5/29/2013 7:19	1		1
20.6464204	-87.6352352	5/29/2013 7:39	2		1						1
20.64647824	-87.63529773	5/29/2013 7:59	2		1						1
20.64634815	-87.63524082	5/29/2013 8:20	1		1
20.64624354	-87.63602402	5/29/2013 8:39	2		1						1
20.64624664	-87.63606031	5/29/2013 8:59	2		1						1
20.64651243	-87.63531617	5/29/2013 9:18	2			1			1
20.64595847	-87.634294	5/30/2013 6:01	2									1
20.64624463	-87.63420817	5/30/2013 6:20	2						1
20.64633516	-87.63982228	5/30/2013 6:39	2						1
20.64411605	-87.64339213	5/30/2013 7:19	5	1					1	1
20.64410264	-87.64345567	5/30/2013 7:39	5	1					1	1
20.64409778	-87.64342968	5/30/2013 7:59	5	1					1	1
20.64410758	-87.64343605	5/30/2013 8:20	5	1					1	1
20.64410641	-87.64340228	5/30/2013 8:40	3	1						1
20.64408965	-87.64338928	5/30/2013 8:59	3	1						1
20.64264637	-87.64393972	5/30/2013 9:19	3	1						1
20.64534299	-87.63839551	6/4/2013 6:42	3		1		1	1
20.64605705	-87.64121058	6/4/2013 6:58	3		1		1	1
20.64460044	-87.64321226	6/4/2013 7:20	2				1	1
20.64362009	-87.64300254	6/4/2013 7:45	2				1	1
20.64160232	-87.64180946	6/4/2013 8:05	2				1	1
20.6414843	-87.64189244	6/4/2013 9:00	3				1	1	1
20.64151942	-87.64190543	6/4/2013 9:21	3				1	1	1
20.64161732	-87.64178289	6/4/2013 9:40	3				1	1	1
20.6456167	-87.6373167	6/4/2013 11:40	3				1	1	1
20.6456	-87.6366333	6/4/2013 12:00	3				1	1	1
20.6458	-87.6364167	6/4/2013 12:20	3				1	1	1
20.6458333	-87.6364167	6/4/2013 12:40	3				1	1	1
20.6449	-87.6349333	6/5/2013 2:20	1											1
20.64627187	-87.63485676	6/5/2013 14:39	1											1
20.64626735	-87.63479096	6/5/2013 15:00	3		1		1							1
20.64625721	-87.63490261	6/5/2013 15:20	3		1		1							1
20.64623432	-87.63493253	6/5/2013 15:39	3		1		1							1
20.6458833	-87.6334	6/6/2013 6:00	1					1
20.6462667	-87.6349333	6/6/2013 6:20	5		1		1	1			1			1
20.6454	-87.6369833	6/6/2013 6:40	6		1		1	1			1		1	1
20.6458667	-87.63925	6/6/2013 7:00	9	1	1		1	1		1	1		1	1
20.6457167	-87.64195	6/6/2013 7:40	1							1
20.6459167	-87.64345	6/6/2013 8:00	1							1
20.6465667	-87.6435167	6/6/2013 8:20	1							1
20.6467333	-87.6435833	6/6/2013 8:40	1							1
20.6467333	-87.6435	6/6/2013 9:00	1							1
20.6467333	-87.6434833	6/6/2013 9:20	1							1
20.6466833	-87.6434333	6/6/2013 9:40	1							1
20.6459333	-87.6334	6/10/2013 1:00	8	1	1	1	1	1		1	1			1
20.6458833	-87.63355	6/10/2013 1:20	7	1	1	1	1			1	1			1
20.6459	-87.6334	6/10/2013 1:40	7	1	1	1	1			1	1			1
20.6458667	-87.6334	6/10/2013 2:00	7	1	1	1	1			1	1			1
20.6461667	-87.6361	6/10/2013 6:00	3			1	1						1
20.64721861	-87.63414874	6/10/2013 6:20	3				1					1	1
20.64665912	-87.63312246	6/10/2013 6:40	3			1			1			1
20.64596686	-87.63233682	6/10/2013 7:00	3			1						1	1
20.64796259	-87.63133946	6/10/2013 8:21	4		1		1	1		1
20.64808689	-87.63105749	6/10/2013 8:41	3		1						1			1
20.64813593	-87.6310186	6/10/2013 8:59	3		1						1			1
20.64824338	-87.6307689	6/10/2013 9:19	2		1									1
20.64799595	-87.631088	6/10/2013 9:40	3		1						1			1
20.6464333	-87.6328167	6/10/2013 11:00	1			1
20.6470667	-87.6320667	6/10/2013 11:20	4		1	1		1						1
20.64805	-87.6330667	6/10/2013 11:40	6	1	1	1				1	1			1
20.6466333	-87.6330833	6/10/2013 12:00	6	1	1		1			1	1			1
20.64625	-87.6336	6/10/2013 12:20	7	1		1	1	1		1	1			1
20.6458167	-87.6333167	6/10/2013 12:40	8	1	1	1	1	1		1	1			1
20.64628243	-87.63657136	6/10/2013 13:25	2					1					1
20.64663389	-87.63642593	6/10/2013 13:41	2					1					1
20.64638939	-87.63649953	6/10/2013 14:01	2					1					1
20.64632694	-87.63456347	6/11/2013 6:01	1				1
20.64940696	-87.63375412	6/11/2013 6:20	1				1
20.64764885	-87.63377046	6/11/2013 6:59	1							1
20.64782043	-87.63372939	6/11/2013 7:19	1							1
20.64774399	-87.63387121	6/11/2013 7:39	1							1
20.64780191	-87.63378027	6/11/2013 8:00	1							1
20.64782647	-87.63381371	6/11/2013 8:19	1							1
20.64779973	-87.63387021	6/11/2013 8:41	1							1
20.64762555	-87.63374347	6/11/2013 9:00	1							1
20.64742548	-87.63346343	6/11/2013 9:21	1							1
20.64683715	-87.63323695	6/11/2013 9:39	1							1
20.64631144	-87.63322866	6/12/2013 14:21	4				1	1		1				1
20.6459485	-87.63344935	6/12/2013 14:41	8		1		1	1	1		1	1	1
20.64591304	-87.63346695	6/12/2013 14:59	10		1		1	1	1	1	1	1	1	1
20.64588094	-87.63334827	6/12/2013 15:20	7		1		1		1		1	1	1
20.64587206	-87.63347827	6/12/2013 15:41	7		1				1		1	1	1	1
20.64528029	-87.63407858	6/12/2013 16:00	7		1				1		1	1	1	1
20.64499321	-87.63409442	6/12/2013 16:20	6		1			1			1	1		1
20.64474058	-87.63445468	6/12/2013 16:39	6		1			1			1	1		1
20.64482675	-87.63482172	6/12/2013 17:00	6		1			1			1	1		1
20.64569042	-87.63491174	6/12/2013 17:20	2		1			1
20.64658661	-87.63522925	6/12/2013 17:39	6		1		1	1			1			1
20.64621337	-87.63600768	6/12/2013 18:01	6		1		1	1			1			1
20.6461833	-87.6342	6/18/2013 6:00	5	1	1					1	1			1
20.6460667	-87.6342833	6/18/2013 6:20	5	1	1					1	1			1
20.6445167	-87.6354833	6/18/2013 6:40	5	1	1					1	1			1
20.6445667	-87.63545	6/18/2013 7:00	5	1	1					1	1			1
20.6447333	-87.6355667	6/18/2013 7:20	5	1	1					1	1			1
20.6447167	-87.6354833	6/18/2013 7:40	5	1	1					1	1			1
20.6446667	-87.6355	6/18/2013 8:00	5	1	1					1	1			1
20.64475	-87.6355	6/18/2013 8:20	5	1	1					1	1			1
20.6459333	-87.6333167	6/19/2013 1:00	9	1	1		1			1	1	1	1	1
20.6459	-87.6333833	6/19/2013 1:20	9	1	1		1			1	1	1	1	1
20.6459167	-87.6334	6/19/2013 1:40	9	1	1		1			1	1	1	1	1
20.6458667	-87.63345	6/19/2013 2:00	10	1	1		1			1	1	1	1	1
20.6474167	-87.6325167	6/19/2013 10:20	6	1			1					1	1	1
20.6473	-87.6325333	6/19/2013 10:40	7	1		1					1	1	1	1
20.6472667	-87.6325333	6/19/2013 11:00	4	1							1			1
20.6472833	-87.6325333	6/19/2013 11:20	5	1							1			1
20.6475833	-87.6327833	6/19/2013 11:40	8	1	1		1			1	1			1
20.6466167	-87.6331333	6/19/2013 12:00	8	1	1		1			1	1			1
20.64655	-87.6330333	6/19/2013 12:20	8	1	1		1			1	1			1
20.6459	-87.633	6/19/2013 12:40	9	1	1		1			1	1	1	1	1
20.6460833	-87.6340667	6/20/2013 6:20	4	1			1			1	1
20.64515	-87.6329167	6/20/2013 6:40	6	1	1		1	1						1
20.64665	-87.6331167	6/20/2013 7:00	7	1	1		1	1		1	1			1
20.6459333	-87.6330333	6/20/2013 7:20	7	1	1		1	1		1	1			1
20.6458	-87.6334167	6/20/2013 7:40	7	1	1		1	1		1	1			1
20.6458667	-87.6334	6/20/2013 8:00	7	1	1		1	1		1	1			1
20.6458	-87.6333833	6/20/2013 8:20	7	1	1		1	1		1	1			1
20.6456667	-87.6333667	6/20/2013 8:40	7	1	1		1	1		1	1			1
20.6458667	-87.6333833	6/20/2013 9:00	7	1	1		1	1		1	1			1
20.6458667	-87.6333167	6/20/2013 9:20	7	1	1		1	1		1	1			1
20.64595	-87.6333	6/20/2013 9:40	7	1	1		1	1		1	1			1
20.64603047	-87.63334382	6/24/2013 6:05	6		1		1	1		1	1			1
20.64647287	-87.63267704	6/24/2013 6:27	9		1	1	1	1	1	1	1	1		1
20.64658611	-87.63270697	6/24/2013 6:50	7		1		1	1		1	1			1
20.64653456	-87.63275625	6/24/2013 7:06	6		1		1	1		1	1			1
20.64637405	-87.63273547	6/24/2013 7:28	7		1		1	1		1	1			1
20.64657924	-87.63259205	6/24/2013 7:48	7		1		1	1		1	1			1
20.64643733	-87.63273077	6/24/2013 8:03	7		1		1	1		1	1			1
20.64653867	-87.63271158	6/24/2013 8:25	7		1		1	1		1	1			1
20.64657345	-87.6326545	6/24/2013 8:48	7		1		1	1		1	1			1
20.64652895	-87.6328358	6/24/2013 9:04	7		1		1	1		1	1			1
20.64657781	-87.63358589	6/24/2013 9:23	7		1		1	1		1	1			1
20.64625595	-87.63504711	6/24/2013 9:42	3		1		1				1
20.64607062	-87.63666607	6/24/2013 10:20	6		1		1	1		1	1			1
20.64467755	-87.63660874	6/24/2013 10:40	3					1			1
20.64434655	-87.63638922	6/24/2013 11:00	7		1		1	1		1	1			1
20.6448348	-87.63558045	6/24/2013 11:19	7		1		1	1		1	1			1
20.64495684	-87.63507661	6/24/2013 11:40	4					1			1			1
20.64562571	-87.6342795	6/24/2013 12:02	7		1		1	1			1	1		1
20.64647773	-87.63268593	6/24/2013 12:20	7		1		1	1			1	1		1
20.64639727	-87.63272876	6/24/2013 12:39	7		1		1	1			1	1		1
20.64639727	-87.63272876	6/24/2013 12:39	6		1		1	1		1	1			1
20.64647128	-87.63273077	6/24/2013 13:00	7		1		1	1			1	1		1
20.64642803	-87.6327275	6/24/2013 13:20	1					1
20.6464872	-87.63269649	6/24/2013 13:39	1					1
20.64603777	-87.63355069	6/25/2013 6:13	7		1		1	1		1	1	1		1
20.6465028	-87.63266187	6/25/2013 6:25	7		1			1			1	1	1	1
20.64635729	-87.63282339	6/25/2013 6:41	6		1		1				1	1		1
20.6464038	-87.63277335	6/25/2013 7:12	7		1		1	1			1	1		1
20.64651512	-87.63269976	6/25/2013 7:24	7		1		1	1			1	1		1
20.64656306	-87.63265307	6/25/2013 7:46	8		1		1	1			1	1		1
20.64651545	-87.6326726	6/25/2013 8:06	8		1		1	1			1	1		1
20.64519748	-87.63084384	6/25/2013 9:20	2		1						1
20.64608194	-87.63178756	6/25/2013 14:21	5			1			1			1	1
20.64645234	-87.63178236	6/25/2013 14:40	5			1			1			1	1
20.64673363	-87.63184472	6/25/2013 15:00	4			1			1			1
20.64669114	-87.63184615	6/25/2013 15:20	4			1			1			1
20.64749043	-87.63157968	6/25/2013 15:40	5			1			1			1	1
20.64964064	-87.63260454	6/25/2013 15:59	5			1			1			1	1
20.64955666	-87.63346821	6/25/2013 17:04	5			1			1			1	1
20.64987936	-87.63381992	6/25/2013 17:20	4			1			1			1	1
20.64963176	-87.63567491	6/25/2013 17:41	5			1			1			1	1
20.64533905	-87.6338495	6/26/2013 6:00	3		1			1			1
20.64648301	-87.63275206	6/26/2013 6:20	4		1			1			1
20.64649156	-87.63267176	6/26/2013 6:41	5		1			1		1	1
20.64651663	-87.63266238	6/26/2013 6:59	5		1			1		1	1
20.64643792	-87.63272138	6/26/2013 7:21	5		1			1		1	1
20.64741785	-87.63243489	6/26/2013 7:41	7		1		1	1		1	1			1
20.64732397	-87.63192963	6/26/2013 8:00	7		1		1	1		1	1			1
20.64762999	-87.63144398	6/26/2013 8:21	7		1		1	1		1	1			1
20.64735155	-87.63193927	6/26/2013 8:40	7		1		1	1		1	1			1
20.64641973	-87.63272524	6/26/2013 9:01	7		1		1	1		1	1			1
20.64608496	-87.63323335	6/26/2013 9:20	7		1		1	1		1	1			1
20.64599552	-87.63298156	6/26/2013 9:40	7		1		1	1		1	1			1
20.64589184	-87.63473832	6/27/2013 6:22	6	1	1			1			1	1
20.64532346	-87.63198621	6/27/2013 6:45	4		1			1			1	1
20.6467053	-87.63306152	6/27/2013 6:50	2	1
20.6453098	-87.63064259	6/27/2013 7:07	4		1			1			1	1
20.64740494	-87.63249273	6/27/2013 7:21	5	1			1							1
20.64515222	-87.63073512	6/27/2013 7:22	4		1			1			1	1
20.64534064	-87.63070336	6/27/2013 7:42	4		1			1			1	1
20.64667085	-87.63308885	6/27/2013 7:43	4	1			1							1
20.64530226	-87.63063085	6/27/2013 8:02	4		1			1			1	1
20.64659231	-87.63293705	6/27/2013 8:03	4	1			1							1
20.64585269	-87.63337953	6/27/2013 8:21	2	1
20.64535741	-87.63061778	6/27/2013 8:25	4		1			1			1	1
20.64572847	-87.63411404	6/27/2013 8:43	2	1
20.64532396	-87.63065206	6/27/2013 8:46	4		1			1			1	1
20.64550459	-87.63068022	6/27/2013 9:01	4		1			1			1	1
20.64550476	-87.63599745	6/27/2013 9:01	2	1
20.64552882	-87.63064921	6/27/2013 9:20	4		1			1			1	1
20.64553661	-87.63065357	6/27/2013 9:40	4		1			1			1	1
20.64628369	-87.63441226	7/1/2013 6:08	3				1							1
20.64632569	-87.63440304	7/1/2013 6:23	3				1							1
20.64629995	-87.63429173	7/1/2013 6:48	3				1							1
20.64629962	-87.6343613	7/1/2013 7:04	3				1							1
20.64634522	-87.63433146	7/1/2013 7:21	3				1							1
20.64591698	-87.63301383	7/1/2013 7:52	5				1			1	1			1
20.64644773	-87.63321935	7/1/2013 8:04	5				1			1	1			1
20.646351	-87.63322346	7/1/2013 8:24	6				1	1		1	1			1
20.64599066	-87.63288793	7/1/2013 8:45	6				1	1		1	1			1
20.64607289	-87.63309094	7/1/2013 9:03	6				1	1		1	1			1
20.64606375	-87.63311919	7/1/2013 9:22	7				1	1		1	1			1
20.64661084	-87.63302087	7/1/2013 9:45	7				1	1		1	1			1
20.64665426	-87.63402075	7/2/2013 6:06	4				1	1			1			1
20.64632116	-87.63431411	7/2/2013 6:24	4				1	1			1			1
20.6466297	-87.63391639	7/2/2013 6:41	5		1		1	1			1			1
20.64696942	-87.63382989	7/2/2013 7:01	5		1		1	1			1			1
20.64790056	-87.63355723	7/2/2013 7:20	5		1		1	1			1			1
20.64810701	-87.63331348	7/2/2013 7:40	2				1				1
20.64820013	-87.63330719	7/2/2013 7:59	3				1				1
20.64801799	-87.63313419	7/2/2013 8:19	2				1				1
20.64821061	-87.63325674	7/2/2013 8:40	2								1
20.64764692	-87.63369603	7/2/2013 9:01	2								1
20.64643348	-87.6331637	7/2/2013 9:19	4		1				1		1
20.64595521	-87.63295725	7/2/2013 9:39	4		1				1		1
20.64591556	-87.63328272	7/2/2013 10:04	3							1	1			1
20.64586057	-87.63334609	7/2/2013 10:26	3							1	1			1
20.64586158	-87.6332787	7/2/2013 10:44	3							1	1			1
20.64583476	-87.6332958	7/2/2013 11:02	3							1	1			1
20.64597306	-87.63348975	7/2/2013 11:36	6		1			1		1	1			1
20.64598655	-87.633518	7/2/2013 11:45	7		1		1	1		1	1			1
20.64594171	-87.63343401	7/2/2013 12:06	7		1		1	1		1	1			1
20.64494452	-87.63422577	7/2/2013 12:41	7		1		1	1		1	1			1
20.64494452	-87.63422577	7/2/2013 12:41	7		1		1	1		1	1			1
20.64496773	-87.63493454	7/2/2013 12:47	7		1		1	1		1	1			1
20.6452093	-87.63519983	7/2/2013 13:22	7		1		1	1		1	1			1
20.64520234	-87.63524283	7/2/2013 13:40	7		1		1	1		1	1			1
20.64583208	-87.63337668	7/4/2013 6:17	7		1	1	1	1			1	1
20.64594615	-87.63332153	7/4/2013 6:25	7		1	1	1	1			1	1
20.64587072	-87.63346637	7/4/2013 6:45	7		1	1	1	1			1	1
20.64583316	-87.63332237	7/4/2013 7:01	7		1	1	1	1			1	1
20.64585437	-87.63332698	7/4/2013 7:22	7		1	1	1	1			1	1
20.64655392	-87.63312204	7/4/2013 7:43	7		1	1	1	1			1	1
20.64626827	-87.63328079	7/4/2013 8:02	7		1	1	1	1			1	1
20.64659776	-87.63310586	7/4/2013 8:22	7		1	1	1	1			1	1
20.64658485	-87.63311609	7/4/2013 8:44	7		1	1	1	1			1	1
20.64663171	-87.6330901	7/4/2013 9:05	7		1	1	1	1			1	1
20.64658276	-87.63309497	7/4/2013 9:22	7		1	1	1	1			1	1
20.64649978	-87.63316537	7/4/2013 9:39	5		1		1	1			1
20.64621228	-87.6344737	7/5/2013 6:03	4		1		1							1
20.64634019	-87.63426365	7/5/2013 6:21	8	1	1		1	1		1	1			1
20.64591254	-87.6333341	7/5/2013 6:41	3	1						1
20.64516127	-87.6321955	7/5/2013 7:03	5	1				1		1	1
20.64523679	-87.6322116	7/5/2013 7:19	5	1				1		1	1
20.64524073	-87.63228016	7/5/2013 7:40	5	1				1		1	1
20.64516529	-87.63215594	7/5/2013 7:59	5	1				1		1	1
20.64525029	-87.63222937	7/5/2013 8:19	5	1				1		1	1
20.64538205	-87.63242131	7/5/2013 8:39	5	1				1		1	1
20.64531877	-87.63238804	7/5/2013 8:59	5	1				1		1	1
20.64522305	-87.63217421	7/5/2013 9:20	5	1				1		1	1
20.64525079	-87.63216256	7/5/2013 9:40	5	1				1		1	1
20.6452167	-87.6333667	7/8/2013 1:20	2			1							1
20.64586326	-87.63453079	7/8/2013 6:09	1											1
20.64540896	-87.63478342	7/8/2013 6:20	1											1
20.64434965	-87.63669994	7/8/2013 6:39	2				1							1
20.64595412	-87.63453632	7/8/2013 7:21	3		1			1			1
20.64551641	-87.63658418	7/8/2013 7:40	6		1			1		1	1	1
20.64631479	-87.6398092	7/8/2013 7:59	6		1			1		1	1	1
20.64451385	-87.6428629	7/8/2013 8:20	6		1			1		1	1	1
20.64458535	-87.64345575	7/8/2013 8:40	3		1					1	1
20.64534919	-87.64389211	7/8/2013 8:59	4		1					1	1
20.64611857	-87.64340781	7/8/2013 9:19	3		1					1	1
20.64576167	-87.64334352	7/8/2013 9:40	4		1					1	1
20.64521014	-87.63063747	7/8/2013 12:20	2			1							1
20.64523864	-87.63058978	7/8/2013 12:39	2			1							1
20.64517359	-87.63060713	7/8/2013 13:01	2			1							1
20.64590341	-87.63336159	7/8/2013 13:41	2			1							1
20.64576192	-87.63444596	7/8/2013 13:58	2			1							1
20.6465167	-87.6338	7/9/2013 5:00	4		1	1					1	1
20.64640858	-87.63424865	7/9/2013 6:21	8	1			1	1		1	1			1
20.64639442	-87.63423985	7/9/2013 6:21	9	1	1		1	1		1	1			1
20.64588656	-87.63346385	7/9/2013 6:39	12	1	1	1	1	1		1	1	1	1	1
20.64535263	-87.63229248	7/9/2013 6:59	11	1	1	1	1		1	1	1	1	1	1
20.6451751	-87.63248661	7/9/2013 7:21	12	1	1	1	1	1	1	1	1	1	1	1
20.64520637	-87.63225929	7/9/2013 7:39	12	1	1	1	1	1	1	1	1	1	1	1
20.64528532	-87.63237622	7/9/2013 8:00	12	1	1	1	1	1	1	1	1	1	1	1
20.64529949	-87.6322991	7/9/2013 8:21	10	1	1	1	1		1	1	1	1		1
20.64530661	-87.63250765	7/9/2013 8:42	12	1	1	1	1	1	1	1	1	1	1	1
20.64529614	-87.63232861	7/9/2013 9:00	10	1	1	1	1	1		1	1	1		1
20.6452922	-87.63226222	7/9/2013 9:30	12	1	1	1	1	1	1	1	1	1	1	1
20.64529446	-87.63226616	7/9/2013 9:31	12	1	1	1	1	1	1	1	1	1	1	1
20.64611899	-87.6333652	7/9/2013 14:22	7	1		1		1	1	1		1	1
20.64618319	-87.63354331	7/9/2013 14:40	7	1		1		1	1	1		1	1
20.64608211	-87.63341826	7/9/2013 15:03	10	1	1	1		1	1	1	1	1	1	1
20.64582788	-87.63351766	7/9/2013 15:08	11	1	1	1	1	1	1	1	1	1	1	1
20.64572822	-87.63496254	7/9/2013 15:43	12	1	1	1	1	1	1	1	1	1	1	1
20.64663741	-87.63515197	7/9/2013 16:02	5		1	1				1	1	1
20.64632393	-87.63541617	7/9/2013 16:24	5		1	1				1	1	1
20.64638302	-87.63519832	7/9/2013 16:43	3		1	1						1
20.6464836	-87.63531542	7/9/2013 17:22	2					1					1
20.64631487	-87.63504569	7/9/2013 17:43	2					1					1
20.64638629	-87.63473631	7/9/2013 17:58	2					1					1
20.64584523	-87.63360308	7/11/2013 6:12	3			1			1	1
20.645991	-87.63341222	7/11/2013 6:28	3			1			1	1
20.64597465	-87.63344726	7/11/2013 6:40	3			1			1	1
20.64598035	-87.63346687	7/11/2013 7:01	3			1			1	1
20.64617473	-87.63347827	7/11/2013 7:21	5			1		1	1	1			1
20.64608974	-87.63342546	7/11/2013 7:41	5			1		1	1	1			1
20.64638629	-87.63290855	7/11/2013 8:07	10		1	1	1	1	1	1	1	1	1	1
20.64640406	-87.63293495	7/11/2013 8:22	6		1	1	1	1	1		1
20.64663724	-87.63296924	7/11/2013 8:44	8		1	1	1	1		1	1		1	1
20.64620121	-87.63338883	7/11/2013 9:11	9		1	1	1	1		1	1	1	1	1
20.64594079	-87.63356125	7/11/2013 9:27	9		1	1	1	1		1	1	1	1	1
20.64604674	-87.6334657	7/11/2013 9:41	9		1	1	1	1		1	1	1	1	1
20.64595747	-87.63368321	7/15/2013 6:27	4			1		1						1
20.64545858	-87.63223431	7/15/2013 7:26	3			1			1
20.64523076	-87.63213381	7/15/2013 7:44	5			1			1			1	1
20.64489984	-87.63227672	7/15/2013 8:01	5			1			1			1	1
20.6453103	-87.63206231	7/15/2013 8:20	5			1			1			1	1
20.64537635	-87.63208444	7/15/2013 8:47	5			1			1			1	1
20.64540016	-87.6320681	7/15/2013 9:06	5			1			1			1	1
20.64541977	-87.63202024	7/15/2013 9:27	6			1			1			1	1
20.64552865	-87.63248451	7/15/2013 9:46	4						1			1	1
20.64613818	-87.63356192	7/16/2013 6:26	4											1
20.64602243	-87.63348003	7/16/2013 6:45	4											1
20.646106	-87.63354809	7/16/2013 7:04	4											1
20.64606635	-87.63351574	7/16/2013 7:22	4											1
20.64540736	-87.63065784	7/16/2013 8:22	11	1	1		1	1		1	1			1
20.64540368	-87.63064443	7/16/2013 8:23	11	1	1		1	1		1	1			1
20.63776248	-87.62413295	7/16/2013 9:23	5		1		1				1			1
20.63717709	-87.62383221	7/16/2013 9:42	3				1	1			1
20.645287	-87.63226725	7/16/2013 10:39	3						1			1	1
20.64555631	-87.63191781	7/16/2013 10:59	4			1			1			1	1
20.64509606	-87.63217857	7/16/2013 11:17	11	1	1		1	1		1	1			1
20.64533763	-87.63240606	7/16/2013 11:19	5			1			1			1	1
20.6453585	-87.63248979	7/16/2013 11:39	5			1			1			1	1
20.64526655	-87.632483	7/16/2013 12:00	5			1			1			1	1
20.64537074	-87.63255978	7/16/2013 12:20	5			1			1			1	1
20.64546478	-87.63264762	7/16/2013 12:59	5			1			1			1	1
20.64540368	-87.63261284	7/16/2013 13:02	8			1			1			1	1
20.64542941	-87.63262583	7/16/2013 13:20	8			1			1			1	1
20.64545766	-87.63244445	7/16/2013 13:41	9			1			1			1	1
20.64643792	-87.63413801	7/17/2013 11:21	8		1			1		1				1
20.64695475	-87.63445409	7/17/2013 11:43	5		1	1	1						1	1
20.64634161	-87.63452609	7/18/2013 6:23	4		1	1		1						1
20.64635485	-87.63439684	7/18/2013 6:40	4		1	1		1						1
20.64514937	-87.63210355	7/18/2013 7:01	4		1	1		1						1
20.64539035	-87.63200775	7/18/2013 7:23	8		1	1	1	1			1	1	1	1
20.64535833	-87.63205553	7/18/2013 7:43	14	1	1	1	1	1	1		1	1	1	1
20.6454481	-87.63203784	7/18/2013 7:59	13	1	1	1	1	1	1		1	1	1	1
20.64519254	-87.6322152	7/18/2013 8:26	14	1	1	1	1	1	1		1	1	1	1
20.64519254	-87.63212241	7/18/2013 8:46	11	1	1	1	1	1	1		1	1	1	1
20.64518583	-87.63213155	7/18/2013 9:04	10	1	1	1	1	1	1		1	1	1	1
20.64525356	-87.6321173	7/18/2013 9:30	11	1	1	1	1	1	1		1	1	1	1
20.64535674	-87.63237563	7/18/2013 9:43	14	1	1	1	1	1	1		1	1	1	1
20.64534592	-87.63251879	7/18/2013 10:00	14	1	1	1	1	1	1		1	1	1	1
20.6456667	-87.6369667	7/22/2013 1:00	10		1		1	1	1	1	1	1	1	1
20.6454333	-87.6367833	7/22/2013 1:20	10		1		1		1	1	1	1	1	1
20.64495	-87.6355	7/22/2013 2:00	5		1						1	1		1
20.6458167	-87.6345667	7/22/2013 6:20	8			1	1	1		1	1	1		1
20.6458833	-87.6362667	7/22/2013 6:40	7			1	1	1		1	1	1		1
20.6453167	-87.6381	7/22/2013 7:00	8				1	1		1	1	1		1
20.6464667	-87.6407667	7/22/2013 7:20	11			1	1	1		1	1	1		1
20.6457167	-87.6419	7/22/2013 7:40	1								1
20.6458333	-87.64315	7/22/2013 8:00	4			1			1			1	1
20.6458	-87.6434	7/22/2013 8:20	4			1			1			1	1
20.64575	-87.6434167	7/22/2013 8:40	4			1			1			1	1
20.6467667	-87.6452833	7/22/2013 9:00	2						1				1
20.64605	-87.6414167	7/22/2013 10:40	4		1						1			1
20.6462	-87.6410667	7/22/2013 11:00	10	1	1		1		1		1	1	1	1
20.6456167	-87.63725	7/22/2013 12:00	4		1					1	1			1
20.64565	-87.6370167	7/22/2013 12:20	4		1					1	1			1
20.6455667	-87.63715	7/22/2013 12:40	10		1		1	1	1	1	1	1	1	1
20.6456667	-87.63705	7/23/2013 2:40	13		1	1	1	1	1	1	1	1	1	1
20.6456333	-87.6371	7/23/2013 3:00	13		1	1	1	1	1	1	1	1	1	1
20.64555	-87.6375667	7/23/2013 3:20	11		1		1	1	1	1	1	1	1	1
20.6463333	-87.6361	7/23/2013 3:40	7		1		1	1			1	1		1
20.6462333	-87.6349333	7/23/2013 4:00	5		1		1					1		1
20.6462667	-87.6349167	7/23/2013 4:20	6		1		1				1	1		1
20.6460333	-87.63445	7/23/2013 4:40	4		1		1				1	1
20.64575	-87.6337667	7/23/2013 5:00	8		1	1	1		1		1	1		1
20.64585	-87.6332833	7/23/2013 5:20	4		1						1	1
20.6454833	-87.6323167	7/23/2013 5:40	4		1						1	1
20.6452833	-87.6323167	7/23/2013 6:00	5		1	1					1	1
20.6458667	-87.6337333	7/23/2013 6:20	2			1		1
20.6455167	-87.6349167	7/23/2013 6:40	5			1		1	1			1	1
20.6461667	-87.6355667	7/23/2013 7:00	6			1		1	1			1	1
20.6460167	-87.6367167	7/23/2013 7:20	2			1		1
20.6464	-87.64035	7/23/2013 7:40	2			1		1
20.64695	-87.64275	7/23/2013 8:00	3			1		1						1
20.64705	-87.64275	7/23/2013 8:20	7		1	1	1	1					1	1
20.64765	-87.6459667	7/23/2013 8:40	4		1						1		1	1
20.6474167	-87.6468833	7/23/2013 9:00	8		1	1	1	1			1		1	1
20.6479	-87.6482167	7/23/2013 9:20	9		1	1	1	1			1		1	1
20.6482333	-87.6494167	7/23/2013 9:40	9		1	1	1	1			1		1	1
20.6478333	-87.6495667	7/23/2013 10:00	1					1
20.64635	-87.6342167	7/24/2013 6:20	6		1					1	1			1
20.646	-87.63445	7/24/2013 6:40	6		1					1	1			1
20.6444833	-87.6364667	7/24/2013 7:00	11	1	1		1	1		1	1			1
20.64135	-87.63945	7/24/2013 7:20	11	1	1		1	1		1	1			1
20.638	-87.6443833	7/24/2013 9:00	5		1				1	1	1
20.6379333	-87.6449333	7/24/2013 9:20	6		1				1	1	1		1
20.6380833	-87.6448333	7/24/2013 9:40	6		1				1	1	1		1
20.6381	-87.6452333	7/24/2013 10:00	8		1	1			1	1	1	1	1
20.6469667	-87.63425	7/29/2013 2:00	1								1
20.6465333	-87.63405	7/29/2013 2:20	1											1
20.64635	-87.6348833	7/29/2013 2:40	1											1
20.6465167	-87.63385	7/29/2013 3:00	1											1
20.6461667	-87.63415	7/29/2013 3:20	1											1
20.6458333	-87.63385	7/29/2013 3:40	3		1						1			1
20.6458667	-87.6360667	7/29/2013 4:00	3		1						1			1
20.6456	-87.6356667	7/29/2013 4:20	3		1						1			1
20.6455167	-87.6356333	7/29/2013 4:40	3		1						1			1
20.64565	-87.63525	7/29/2013 5:00	3		1						1			1
20.6459667	-87.6349333	7/29/2013 5:20	2								1			1
20.6458667	-87.6335167	7/29/2013 5:40	2								1			1
20.6459333	-87.6334833	7/30/2013 6:20	3		1						1
20.6466333	-87.6496	7/30/2013 6:40	3		1		1				1
20.6458833	-87.6334	7/30/2013 7:00	4		1		1				1
20.6459167	-87.6334667	7/30/2013 7:20	4		1		1				1
20.6459167	-87.6334167	7/30/2013 7:40	4		1		1				1
20.6458667	-87.6334667	7/30/2013 8:00	4		1		1				1
20.6458667	-87.6334833	7/30/2013 8:20	4		1		1				1
20.6459833	-87.6344333	7/30/2013 8:40	4		1		1				1
20.6459667	-87.6371833	7/30/2013 9:00	4		1		1				1
20.64565	-87.6371833	7/30/2013 9:20	4		1		1				1
20.6456333	-87.6372	7/30/2013 9:40	4		1		1				1
20.6458167	-87.6331667	8/1/2013 6:20	2		1
20.6455667	-87.6334333	8/1/2013 6:40	2		1
20.6456833	-87.6334833	8/1/2013 7:00	2		1							1
20.6458667	-87.6333833	8/1/2013 7:20	2		1							1
20.6459	-87.6334	8/1/2013 7:40	2		1							1
20.6458667	-87.63345	8/1/2013 8:00	2		1							1
20.6458833	-87.6333833	8/1/2013 8:20	2		1							1
20.6445667	-87.6339833	8/1/2013 8:40	1									1
20.6462	-87.6341833	8/1/2013 9:00	3			1			1			1
20.6464667	-87.6363833	8/1/2013 9:20	3			1			1			1
20.6453833	-87.6360667	8/1/2013 9:40	4			1		1	1			1
20.6448	-87.6360667	8/1/2013 10:00	4			1		1	1			1
20.6456667	-87.6371	8/5/2013 3:40	4			1			1				1	1
20.64565	-87.6372	8/5/2013 4:00	7		1	1			1			1	1	1
20.6455833	-87.6370833	8/5/2013 4:20	3			1	1		1
20.64555	-87.6369667	8/5/2013 4:40	3			1	1		1
20.6451833	-87.6361667	8/5/2013 5:00	1										1
20.6456833	-87.63605	8/5/2013 5:00	1				1
20.6461667	-87.6356667	8/5/2013 5:20	6				1		1			1	1	1
20.6468333	-87.6333833	8/5/2013 5:40	6				1		1			1	1	1
20.6460667	-87.6342833	8/5/2013 6:00	4	1			1				1		1
20.6459833	-87.6343333	8/5/2013 6:20	8	1			1		1		1	1	1	1
20.6463167	-87.6342833	8/5/2013 6:20	2				1							1
20.6463167	-87.6343333	8/5/2013 6:40	2				1							1
20.64635	-87.6342667	8/5/2013 6:40	4				1		1				1	1
20.6461167	-87.6350333	8/5/2013 7:00	2				1							1
20.6466	-87.63475	8/5/2013 7:00	7	1			1		1		1	1	1	1
20.6461	-87.6362667	8/5/2013 7:20	2				1							1
20.6461667	-87.6362333	8/5/2013 7:40	2				1							1
20.6460833	-87.6362333	8/5/2013 8:00	3	1										1
20.6456167	-87.6372	8/5/2013 8:20	7	1		1	1		1					1
20.6461333	-87.6375667	8/5/2013 8:40	9	1		1	1		1				1	1
20.6469	-87.6411667	8/5/2013 9:00	6			1	1		1				1
20.6478333	-87.6446833	8/5/2013 9:40	5			1			1				1	1
20.6480167	-87.6456833	8/5/2013 10:00	4		1		1				1			1
20.6461	-87.6343167	8/6/2013 2:20	5							1				1
20.64605	-87.6344167	8/6/2013 2:40	5							1				1
20.6461	-87.6345	8/6/2013 3:00	6							1				1
20.6460333	-87.6344167	8/6/2013 3:20	6							1				1
20.6458	-87.6344667	8/6/2013 3:40	7							1				1
20.64575	-87.6346833	8/6/2013 4:00	4							1				1
20.646	-87.6342667	8/6/2013 4:20	2							1				1
20.6459667	-87.6342833	8/6/2013 4:40	7						1	1		1		1
20.6463167	-87.6342333	8/6/2013 5:00	2							1				1
20.6465	-87.6342167	8/6/2013 5:20	3							1				1
20.64665	-87.6339833	8/6/2013 5:40	2							1				1
20.64605	-87.6331667	8/6/2013 6:00	1											1
20.6458833	-87.63345	8/6/2013 6:20	3		1						1	1
20.6455667	-87.6342333	8/6/2013 6:40	3		1						1	1
20.64545	-87.6349333	8/6/2013 7:00	10	1	1	1					1	1		1
20.6454833	-87.6349	8/6/2013 7:20	10	1	1	1					1	1		1
20.6454333	-87.6349333	8/6/2013 7:40	10	1	1	1					1	1		1
20.6459167	-87.6351333	8/6/2013 8:00	9	1	1						1	1		1
20.64605	-87.63625	8/6/2013 8:20	10	1	1	1					1	1		1
20.64615	-87.6361833	8/6/2013 8:40	12	1	1	1				1	1	1	1	1
20.6453667	-87.636	8/6/2013 9:00	11	1	1					1	1	1	1	1
20.6460833	-87.6362167	8/6/2013 9:20	12	1	1	1				1	1	1	1	1
20.6456	-87.6365333	8/6/2013 9:40	5	1		1
20.6452667	-87.6362333	8/6/2013 10:00	6	1		1								1
20.6465667	-87.6332	8/7/2013 2:20	2		1						1
20.6466833	-87.6339167	8/7/2013 2:40	6	1			1			1				1
20.6466833	-87.6339833	8/7/2013 3:00	7	1			1			1				1
20.6459833	-87.63425	8/7/2013 3:20	9	1	1		1			1	1			1
20.64555	-87.6348333	8/7/2013 3:40	11	1	1	1	1			1	1	1		1
20.6453667	-87.63485	8/7/2013 4:00	12	1	1	1	1			1	1	1		1
20.64535	-87.6347167	8/7/2013 4:20	12	1	1	1	1			1	1	1		1
20.6456167	-87.6344833	8/7/2013 4:40	7		1		1			1	1	1
20.64595	-87.6341167	8/7/2013 5:00	9		1		1			1	1	1
20.6463167	-87.6343833	8/7/2013 5:20	12		1	1	1			1	1	1		1
20.6470667	-87.63385	8/7/2013 5:40	9		1	1	1			1	1	1		1
20.6462833	-87.6333333	8/7/2013 6:00	9		1	1	1			1	1	1		1
20.6460833	-87.6343667	8/8/2013 6:20	3			1			1			1
20.6459167	-87.6342833	8/8/2013 6:40	3		1					1	1
20.6456667	-87.6347833	8/8/2013 7:00	3		1					1	1
20.6453667	-87.6347833	8/8/2013 7:20	3		1					1	1
20.6459	-87.6360667	8/8/2013 7:40	5		1				1	1	1			1
20.6458333	-87.63635	8/8/2013 8:00	9		1	1	1		1	1	1	1	1	1
20.6459	-87.63625	8/8/2013 8:20	9		1	1	1		1	1	1	1	1	1
20.6458667	-87.6360167	8/8/2013 8:40	10		1	1	1		1	1	1	1	1	1
20.64585	-87.6352833	8/8/2013 9:00	11		1	1	1		1	1	1	1	1	1
20.6456667	-87.6372	8/8/2013 9:20	12		1	1	1		1	1	1	1	1	1
20.6449333	-87.6381	8/8/2013 9:40	12		1	1	1		1	1	1	1	1	1
20.6449	-87.6380167	8/8/2013 10:00	9		1		1			1	1	1		1
20.6459167	-87.6334	8/12/2013 2:40	4		1						1	1
20.6459167	-87.6333667	8/12/2013 3:00	4		1						1	1
20.6458667	-87.6333333	8/12/2013 3:20	4		1						1	1
20.6458167	-87.63295	8/12/2013 3:40	7		1	1					1	1		1
20.64515	-87.6325333	8/12/2013 4:00	5		1				1		1	1
20.6455	-87.6325333	8/12/2013 4:20	2						1			1
20.64555	-87.6338	8/12/2013 4:40	2										1
20.6454	-87.6325	8/12/2013 4:40	2						1			1
20.6456333	-87.6339333	8/12/2013 5:00	4	1									1	1
20.64545	-87.6325333	8/12/2013 5:00	2						1			1
20.6454333	-87.6324667	8/12/2013 5:20	2						1			1
20.6455667	-87.63335	8/12/2013 5:40	3						1			1
20.6455167	-87.6338667	8/13/2013 1:00	9			1	1	1	1	1		1		1
20.6455333	-87.63385	8/13/2013 1:20	13	1	1	1	1	1	1	1	1	1		1
20.6459833	-87.6333	8/13/2013 1:40	8	1		1			1	1	1	1
20.6458833	-87.6333833	8/13/2013 2:00	5	1					1		1
20.6460167	-87.6335	8/13/2013 6:20	5		1	1					1	1
20.6459833	-87.6334667	8/13/2013 6:40	5		1	1					1	1
20.6456167	-87.6334333	8/13/2013 7:00	5		1	1					1	1
20.6466333	-87.6331333	8/13/2013 7:20	6		1	1					1	1
20.646	-87.6352	8/13/2013 7:40	2			1				1
20.6460833	-87.63565	8/13/2013 8:00	9		1	1		1		1	1	1	1
20.6461	-87.6359	8/13/2013 8:20	6		1	1				1		1
20.6461	-87.6358667	8/13/2013 8:40	10		1	1			1	1	1	1	1
20.6465	-87.6361333	8/13/2013 9:00	9		1	1		1		1	1	1	1
20.6461	-87.6357667	8/13/2013 9:20	12		1	1		1	1	1	1	1	1
20.6460167	-87.6360333	8/13/2013 9:40	12	1	1	1		1	1	1	1	1	1	1
20.6453167	-87.6362333	8/13/2013 10:00	9	1	1				1		1	1	1	1
20.6451833	-87.63655	8/13/2013 10:20	6		1		1		1		1			1
20.64545	-87.6356667	8/13/2013 10:40	8		1	1	1		1	1	1			1
20.6450833	-87.6354167	8/13/2013 11:00	7		1	1			1	1	1	1		1
20.6449833	-87.6354167	8/13/2013 11:20	11	1	1	1			1	1	1	1		1
20.6454333	-87.6344333	8/13/2013 11:40	9	1	1		1			1	1			1
20.64525	-87.6337667	8/13/2013 12:00	5				1			1				1
20.6453833	-87.6338167	8/13/2013 12:20	5				1			1				1
20.64545	-87.6337833	8/13/2013 12:40	9			1	1	1	1	1		1		1
20.6458667	-87.6333667	8/15/2013 6:20	6		1	1			1		1	1
20.6463	-87.6343167	8/19/2013 6:20	3		1						1	1
20.6461833	-87.6349333	8/19/2013 6:40	4		1					1	1	1
20.6459167	-87.6345333	8/19/2013 8:00	1								1
20.6459333	-87.6345167	8/19/2013 8:20	1								1
20.6459667	-87.6345	8/19/2013 8:40	3			1					1		1
20.6460333	-87.6339667	8/19/2013 9:00	4			1					1	1	1
20.64605	-87.63455	8/19/2013 9:20	3			1					1	1
20.6455667	-87.6344333	8/19/2013 9:40	5			1		1			1	1
20.6445167	-87.6345667	8/19/2013 10:00	6			1		1			1	1		1
20.6458667	-87.6333667	8/20/2013 3:00	7			1		1			1	1		1
20.6458667	-87.63385	8/20/2013 3:20	7			1		1			1	1		1
20.6459167	-87.6332333	8/20/2013 3:40	5		1			1	1		1
20.6461167	-87.63365	8/20/2013 4:00	2		1						1
20.6463	-87.6332833	8/20/2013 4:20	2		1						1
20.6459	-87.6334	8/20/2013 4:40	2		1						1
20.6458667	-87.6334	8/20/2013 5:00	3		1				1		1
20.64635	-87.6332667	8/20/2013 5:20	4		1				1		1		1
20.6468	-87.6332167	8/20/2013 5:40	3						1			1	1
20.6465	-87.6331667	8/20/2013 6:00	3						1			1	1
20.6463	-87.6343	8/20/2013 6:20	1							1
20.6462	-87.6342	8/20/2013 6:40	1							1
20.6451333	-87.63435	8/20/2013 7:00	2				1				1
20.6452833	-87.6339	8/20/2013 7:20	4				1	1			1
20.6462	-87.6344833	8/20/2013 7:40	8				1	1	1	1	1		1
20.6459333	-87.6349667	8/20/2013 8:00	4				1			1	1		1
20.6459	-87.63615	8/20/2013 8:20	6				1	1		1	1		1
20.64625	-87.6361	8/20/2013 8:40	6				1	1		1	1		1
20.6463667	-87.6361667	8/20/2013 9:00	8				1	1	1	1	1		1
20.6452833	-87.6378667	8/20/2013 9:20	5				1			1	1			1
20.64405	-87.6369333	8/20/2013 9:40	6				1			1	1		1	1
20.6443333	-87.6359167	8/20/2013 10:00	6				1			1	1		1	1
20.64585	-87.6334667	8/21/2013 6:20	3			1			1			1
20.6452667	-87.6363333	8/21/2013 6:40	4			1			1			1	1
20.6454333	-87.6364333	8/21/2013 7:00	6			1	1		1			1	1
20.6454667	-87.6364333	8/21/2013 7:20	7	1		1	1		1			1	1
20.64595	-87.6358667	8/21/2013 7:40	3			1			1				1
20.6468833	-87.6338333	8/21/2013 8:00	1										1
20.6467	-87.6338667	8/21/2013 8:20	4		1			1			1		1
20.6473667	-87.6325	8/21/2013 8:40	2			1
20.6462167	-87.63325	8/21/2013 8:40	4		1						1		1	1
20.6462333	-87.6331333	8/21/2013 9:00	7		1	1		1			1	1	1	1
20.6461333	-87.6314833	8/21/2013 9:20	8		1	1		1	1		1	1	1	1
20.6462	-87.6335833	8/21/2013 9:40	5		1			1						1
20.6465667	-87.63315	8/21/2013 10:00	5		1			1						1
20.6459167	-87.63335	8/22/2013 6:20	6		1	1					1	1		1
20.6459667	-87.6334667	8/22/2013 6:40	6		1	1					1	1		1
20.6462667	-87.6333	8/22/2013 7:00	6		1	1					1	1		1
20.64595	-87.6350667	8/22/2013 8:00	3	1
20.6465833	-87.6331	8/22/2013 8:40	9		1		1			1	1
20.6462	-87.6334167	8/22/2013 9:00	11		1		1	1		1	1			1
20.6459	-87.6334	8/22/2013 9:20	10		1		1	1		1	1			1
20.6458667	-87.6334	8/22/2013 9:40	10		1		1	1		1	1			1
20.6458833	-87.6334167	8/22/2013 10:00	12	1	1		1	1		1	1			1
20.6457	-87.6336167	8/26/2013 2:20	6			1	1	1				1		1
20.6462	-87.6331333	8/26/2013 2:40	6			1	1	1				1		1
20.6462833	-87.6333	8/26/2013 3:00	6			1	1					1		1
20.64625	-87.6333167	8/26/2013 3:20	6			1	1					1		1
20.64625	-87.6333333	8/26/2013 3:40	5			1	1					1		1
20.6464	-87.63325	8/26/2013 4:00	5			1	1					1		1
20.6463833	-87.6331833	8/26/2013 4:20	6		1	1	1				1	1
20.6467167	-87.6331167	8/26/2013 4:40	5		1	1	1				1	1
20.64675	-87.6325167	8/26/2013 5:00	5		1	1	1				1	1
20.64635	-87.6330833	8/26/2013 5:20	7		1	1	1	1			1	1
20.6462	-87.6331333	8/26/2013 5:40	7		1	1	1	1			1	1
20.6460333	-87.6332833	8/26/2013 6:00	7		1	1	1	1			1	1
20.64435	-87.63575	8/27/2013 1:20	2										1
20.6446667	-87.6354833	8/27/2013 1:40	2									1
20.6462667	-87.6343	8/27/2013 6:20	3		1					1	1
20.6460167	-87.6339667	8/27/2013 6:40	5		1	1				1	1	1
20.64605	-87.6354167	8/27/2013 7:00	7		1	1				1	1	1
20.6456	-87.6360667	8/27/2013 7:20	8	1	1	1				1	1	1
20.64565	-87.6363167	8/27/2013 7:40	6	1							1
20.6456333	-87.6360833	8/27/2013 8:00	6	1							1
20.645	-87.6357167	8/27/2013 8:20	5					1	1			1		1
20.6459167	-87.6352	8/27/2013 8:20	5	1
20.64495	-87.6355	8/27/2013 8:40	6					1	1			1		1
20.6459667	-87.63625	8/27/2013 8:40	3	1
20.6452333	-87.6344333	8/27/2013 9:00	2						1			1
20.6458833	-87.6360833	8/27/2013 9:00	3	1
20.6450667	-87.63426667	8/27/2013 9:20	4					1	1			1		1
20.6459667	-87.636	8/27/2013 9:20	3	1
20.6466	-87.63426667	8/27/2013 9:40	5					1	1			1	1	1
20.6459833	-87.636	8/27/2013 9:40	3	1
20.6454667	-87.63266667	8/27/2013 10:00	5					1	1			1	1	1
20.64615	-87.6358667	8/27/2013 10:00	3	1
20.6452667	-87.6322333	8/27/2013 10:20	2									1	1
20.6452167	-87.6322667	8/27/2013 10:40	3						1			1	1
20.6451167	-87.6322667	8/27/2013 11:00	3						1			1	1
20.6452167	-87.63225	8/27/2013 11:20	3						1			1	1
20.64525	-87.6323	8/27/2013 11:40	3						1			1	1
20.6453	-87.63225	8/27/2013 12:00	3						1			1	1
20.64528333	-87.6322333	8/27/2013 12:20	3						1			1	1
20.6452667	-87.63325	8/27/2013 12:40	3						1			1	1
20.6456333	-87.6351333	8/29/2013 9:00	3						1			1
20.6465	-87.6359333	8/29/2013 9:20	4				1		1			1
20.6461167	-87.6365667	8/29/2013 9:40	5				1		1			1
20.6460333	-87.6367333	8/29/2013 10:00	5				1		1			1
20.64475	-87.6347167	9/3/2013 2:20	4				1	1						1
20.6447833	-87.6348167	9/3/2013 2:40	3				1	1						1
20.64471667	-87.6348167	9/3/2013 3:00	4		1		1	1			1
20.6444167	-87.6347333	9/3/2013 3:20	3		1			1			1
20.6443	-87.6354667	9/3/2013 3:40	2					1			1
20.6443167	-87.6354167	9/3/2013 4:00	2					1			1
20.64455	-87.63485	9/3/2013 4:20	2					1			1
20.6449167	-87.6348167	9/3/2013 4:40	3					1			1
20.6448833	-87.6344	9/3/2013 5:00	3				1	1			1
20.6446833	-87.6341	9/3/2013 5:20	4				1	1			1			1
20.6453	-87.6336167	9/3/2013 5:40	3				1	1			1
20.6460667	-87.6335833	9/3/2013 6:00	4				1	1			1	1
20.6449167	-87.6356833	9/4/2013 2:20	4		1							1	1	1
20.6448333	-87.6357833	9/4/2013 2:40	6		1							1	1	1
20.6455	-87.6356833	9/4/2013 3:00	4										1
20.64605	-87.63435	9/4/2013 3:20	2									1	1
20.6455667	-87.6329167	9/4/2013 3:40	4			1			1			1	1
20.6453833	-87.63205	9/4/2013 4:00	4			1			1			1	1
20.6446833	-87.634	9/4/2013 4:20	6			1			1		1	1	1
20.6446	-87.6341667	9/4/2013 4:40	7			1			1		1	1	1
20.64455	-87.6341167	9/4/2013 5:00	8			1			1		1	1	1
20.64535	-87.6349167	9/4/2013 5:00	4				1
20.6446167	-87.63425	9/4/2013 5:20	8			1			1		1	1	1
20.6459667	-87.6349167	9/4/2013 5:20	1				1
20.6449	-87.6348	9/4/2013 5:40	6			1			1			1	1
20.64615	-87.6346833	9/4/2013 5:40	1				1
20.64595	-87.6334667	9/4/2013 6:00	5		1	1						1	1
20.6462	-87.6342333	9/4/2013 6:00	2				1	1
20.64435	-87.63665	9/5/2013 9:00	5						1				1
20.6440833	-87.63695	9/5/2013 9:20	9	1		1		1					1
20.64515	-87.63785	9/5/2013 9:40	7			1	1		1					1
20.6466333	-87.6405667	9/5/2013 10:00	12	1	1		1		1		1	1	1	1
20.64596199	-87.63343778	9/10/2013 6:41	4		1	1					1	1
20.64596216	-87.6335237	9/10/2013 7:04	4		1	1					1	1
20.64608462	-87.63349872	9/10/2013 7:21	5		1	1			1		1	1
20.64525247	-87.6320422	9/10/2013 7:41	4			1			1			1	1
20.64517007	-87.6320634	9/10/2013 7:59	4			1			1			1	1
20.64530318	-87.63203373	9/10/2013 8:23	4			1			1			1	1
20.64529169	-87.63203943	9/10/2013 8:46	4			1			1			1	1
20.64512649	-87.63220422	9/10/2013 8:59	4			1			1			1	1
20.64519765	-87.63316219	9/10/2013 9:22	5			1			1			1	1	1
20.64496681	-87.6354393	9/10/2013 9:45	2			1						1
20.64541139	-87.6324431	9/10/2013 14:04	4			1			1			1	1
20.64541675	-87.63274971	9/10/2013 14:20	4			1			1			1	1
20.64529681	-87.63380885	9/10/2013 14:39	4			1			1			1	1
20.645128	-87.63415108	9/10/2013 15:00	4			1			1			1	1
20.64495055	-87.63580802	9/10/2013 15:20	3			1			1			1
20.64500788	-87.63580886	9/10/2013 15:39	4			1			1			1
20.6444292	-87.63573627	9/10/2013 15:59	2			1			1
20.64462332	-87.63447471	9/10/2013 16:21	2		1						1
20.64456104	-87.63446482	9/10/2013 16:40	2		1						1
20.64448318	-87.63417799	9/10/2013 17:00	4		1	1			1		1
20.6454533	-87.63199652	9/10/2013 17:20	4			1			1			1	1
20.64525942	-87.63204739	9/10/2013 17:40	4			1			1			1	1
20.6454305	-87.63339495	9/10/2013 17:59	4			1			1			1	1
20.6460667	-87.6335333	9/12/2013 6:40	3		1							1
20.6461167	-87.63355	9/12/2013 7:00	5		1	1						1	1
20.6459333	-87.6334167	9/12/2013 7:20	5		1	1						1	1
20.6452667	-87.63205	9/12/2013 7:40	4			1						1	1
20.64567089	-87.63360358	9/12/2013 7:43	2								1
20.6449167	-87.6315167	9/12/2013 8:00	1		1
20.64562622	-87.63416994	9/12/2013 8:00	2								1
20.6445333	-87.63125	9/12/2013 8:20	4		1	1						1
20.64504191	-87.63395042	9/12/2013 8:20	2								1
20.6444667	-87.6312167	9/12/2013 8:40	1		1
20.64501157	-87.63391497	9/12/2013 8:41	2								1
20.6443833	-87.6309833	9/12/2013 9:00	1		1
20.64510427	-87.63388739	9/12/2013 9:00	2								1
20.64445526	-87.63364499	9/12/2013 9:19	2								1
20.6445	-87.6307167	9/12/2013 9:20	2		1	1
20.64615	-87.6358167	9/17/2013 2:40	3	1
20.6461333	-87.6356167	9/17/2013 3:00	3	1
20.6459167	-87.6359167	9/17/2013 3:20	3	1
20.6460167	-87.6359667	9/17/2013 3:40	3	1
20.6457833	-87.6358167	9/17/2013 4:00	3	1
20.6452	-87.63595	9/17/2013 4:20	3	1
20.6455833	-87.6357667	9/17/2013 4:40	4	1
20.64505	-87.6357167	9/17/2013 5:00	4	1
20.6449833	-87.6357667	9/17/2013 5:20	4	1
20.6448333	-87.6354833	9/17/2013 5:40	5	1
20.6449833	-87.6355	9/17/2013 6:00	5	1
20.6459167	-87.6334	9/17/2013 6:40	2			1
20.6459833	-87.6334333	9/17/2013 7:00	2			1
20.6463667	-87.6338	9/17/2013 7:20	2		1
20.6452	-87.63215	9/17/2013 7:20	2			1							1
20.6461333	-87.6337667	9/17/2013 7:40	2		1
20.6449	-87.6314833	9/17/2013 7:40	2			1							1
20.646	-87.63375	9/17/2013 8:00	2		1
20.6448833	-87.63145	9/17/2013 8:00	2			1							1
20.6461667	-87.6339	9/17/2013 8:20	1		1
20.6449333	-87.6314	9/17/2013 8:20	2			1							1
20.6445333	-87.6346	9/17/2013 8:40	2									1
20.6448833	-87.6314167	9/17/2013 8:40	2			1							1
20.6437667	-87.6333667	9/17/2013 9:00	2					1
20.6447667	-87.6305667	9/17/2013 9:00	2			1							1
20.6439333	-87.63385	9/17/2013 9:20	2					1
20.64445	-87.62995	9/17/2013 9:20	2			1							1
20.6441167	-87.6339333	9/17/2013 9:40	2					1
20.6441667	-87.6342833	9/17/2013 10:00	2					1
20.6460667	-87.63385	9/19/2013 10:20	2								1
20.6462833	-87.6343167	9/19/2013 10:40	3								1
20.64595	-87.6344833	9/19/2013 12:20	4					1
20.64575	-87.6349167	9/19/2013 12:40	4					1
20.6447833	-87.6365	9/23/2013 4:00	7						1			1	1
20.6446	-87.6371833	9/23/2013 4:20	5									1
20.6446667	-87.6376667	9/23/2013 4:40	3									1
20.64515	-87.63775	9/23/2013 5:00	3									1
20.64605	-87.6358333	9/24/2013 1:00	2	1
20.64585	-87.6352667	9/24/2013 1:20	2	1
20.6454667	-87.6352667	9/24/2013 1:40	2	1
20.6452833	-87.6498	9/24/2013 2:00	2										1
20.64555	-87.6352333	9/24/2013 2:00	2	1
20.6458667	-87.6334	9/24/2013 6:40	3		1	1								1
20.6451167	-87.6321333	9/24/2013 7:00	6		1	1			1			1	1	1
20.6451	-87.6321667	9/24/2013 7:20	6		1	1			1			1	1	1
20.6450667	-87.6318	9/24/2013 7:40	6		1	1			1			1	1	1
20.6448667	-87.64725	9/24/2013 8:00	4		1	1						1		1
20.6448333	-87.6305667	9/24/2013 8:20	4		1	1						1		1
20.6448667	-87.6306167	9/24/2013 8:40	4		1	1						1		1
20.6448333	-87.6309167	9/24/2013 9:00	4		1	1						1		1
20.6448667	-87.6306167	9/24/2013 9:20	4		1	1						1		1
20.6447	-87.6310333	9/24/2013 9:40	4		1	1						1		1
20.64495	-87.63155	9/24/2013 10:00	2		1									1
20.6460667	-87.63555	9/24/2013 12:40	2	1
20.6451333	-87.6325667	9/25/2013 2:20	3		1						1			1
20.6448333	-87.6324833	9/25/2013 2:40	2		1						1
20.64435	-87.63285	9/25/2013 3:00	2		1						1
20.6443333	-87.6326833	9/25/2013 3:40	2		1						1
20.6443333	-87.6327333	9/25/2013 4:00	2		1						1
20.6444167	-87.6327333	9/25/2013 4:20	2		1						1
20.6444333	-87.6321167	9/25/2013 4:40	2		1						1
20.64545	-87.6495833	9/25/2013 5:00	5		1	1			1		1	1
20.6452667	-87.64053333	9/25/2013 5:20	2						1		1
20.6454167	-87.6338333	9/25/2013 5:40	2		1						1
20.6454	-87.6338167	9/25/2013 6:00	2		1						1
20.6448333	-87.6348833	9/26/2013 6:40	7		1		1	1			1			1
20.64375	-87.6342667	9/26/2013 7:00	1							1
20.6437667	-87.6341167	9/26/2013 7:20	1							1
20.6438167	-87.63425	9/26/2013 7:40	1							1
20.64365	-87.6342667	9/26/2013 8:00	1							1
20.6436167	-87.6343	9/26/2013 8:20	1							1
20.6436333	-87.6342833	9/26/2013 8:40	1							1
20.6441333	-87.6343667	9/26/2013 9:00	1							1
20.6444833	-87.6348	9/26/2013 9:20	1							1
20.6444333	-87.63485	9/26/2013 9:40	1							1
20.6449333	-87.6349	9/26/2013 10:00	1							1
20.64591279	-87.63340074	9/30/2013 6:40	1											1
20.64695894	-87.63174975	9/30/2013 7:02	1											1
20.64748239	-87.63149888	9/30/2013 7:19	1											1
20.64753813	-87.63184262	9/30/2013 7:40	1											1
20.64731358	-87.63194715	9/30/2013 8:01	1											1
20.64539228	-87.63835385	9/30/2013 8:11	5	1	1						1
20.64733822	-87.6319241	9/30/2013 8:22	1											1
20.64533788	-87.63807574	9/30/2013 8:39	6	1	1						1
20.64737435	-87.63195687	9/30/2013 8:40	1											1
20.64710462	-87.632626	9/30/2013 8:59	1											1
20.64563376	-87.63720109	9/30/2013 9:05	6	1	1						1	1	1
20.64628461	-87.63304325	9/30/2013 9:19	1											1
20.64552069	-87.63672642	9/30/2013 9:22	4	1	1						1
20.64586703	-87.63330258	9/30/2013 9:39	1											1
20.64576075	-87.63640397	9/30/2013 9:43	2	1
20.64540242	-87.63383525	9/30/2013 10:00	1											1
20.64572227	-87.63608303	9/30/2013 10:01	2	1
20.64563359	-87.63393232	10/1/2013 7:00	2											1
20.64566184	-87.63401488	10/1/2013 7:20	2											1
20.64338992	-87.63466967	10/1/2013 8:01	5				1	1		1				1
20.64291048	-87.63578832	10/1/2013 8:20	3				1	1
20.6443833	-87.6371	10/1/2013 8:40	2						1
20.64385981	-87.63566444	10/1/2013 8:41	2				1	1
20.64434538	-87.63583208	10/1/2013 9:01	2				1	1
20.64433322	-87.63585596	10/1/2013 9:20	2				1	1
20.64433926	-87.635906	10/1/2013 9:40	2				1	1
20.64434554	-87.63591196	10/1/2013 10:00	2				1	1
20.64563829	-87.63773695	10/1/2013 16:02	3			1
20.64364205	-87.6372363	10/1/2013 16:26	3			1
20.6467333	-87.6343333	10/2/2013 4:20	2		1						1
20.64605	-87.6343833	10/2/2013 4:40	2		1						1
20.6460333	-87.6344333	10/2/2013 5:00	4		1	1					1			1
20.6453667	-87.6346667	10/2/2013 5:20	3		1	1								1
20.6450333	-87.6343833	10/2/2013 5:40	4		1	1								1
20.6449833	-87.6342833	10/2/2013 6:00	4		1									1
20.6456553	-87.63390013	10/2/2013 14:40	1										1
20.64590885	-87.63328088	10/2/2013 14:59	4		1	1						1	1
20.64586711	-87.63343259	10/2/2013 15:20	5		1	1					1	1	1
20.64671813	-87.63308222	10/2/2013 15:40	4		1						1	1	1
20.64560602	-87.63133678	10/2/2013 15:59	2									1	1
20.64540242	-87.6325467	10/2/2013 16:19	2									1	1
20.64620817	-87.63342236	10/2/2013 16:39	3			1						1	1
20.64758775	-87.6327793	10/2/2013 17:02	2										1
20.64722925	-87.63299597	10/2/2013 17:19	2										1
20.64709079	-87.63327124	10/2/2013 17:39	2										1
20.64653439	-87.63442668	10/2/2013 17:59	2										1
20.64596878	-87.63453187	10/3/2013 7:05	2						1				1
20.64614221	-87.63470018	10/3/2013 7:21	3						1				1
20.64438704	-87.63660522	10/3/2013 8:00	1						1
20.64562135	-87.63181983	10/3/2013 8:25	1						1
20.64555514	-87.6313444	10/3/2013 8:47	3			1			1			1
20.64561146	-87.63141356	10/3/2013 8:59	3			1			1			1
20.64559864	-87.63139352	10/3/2013 9:25	3			1			1			1
20.64543352	-87.63293688	10/3/2013 9:41	3			1			1			1
20.64517158	-87.63384162	10/3/2013 9:59	3			1			1			1
20.64604246	-87.63354315	10/8/2013 6:43	2								1			1
20.64477202	-87.63658905	10/8/2013 7:40	4	1			1
20.64346612	-87.63657245	10/8/2013 8:00	1				1
20.64476749	-87.63658611	10/8/2013 8:08	3	1
20.6434973	-87.63664152	10/8/2013 8:21	1				1
20.64474779	-87.63668477	10/8/2013 8:24	3	1
20.64358656	-87.63639207	10/8/2013 8:40	1				1
20.64476137	-87.63673816	10/8/2013 8:48	3	1
20.64344508	-87.63467085	10/8/2013 9:02	1				1
20.6452906	-87.63724577	10/8/2013 9:07	3	1
20.64344147	-87.63468426	10/8/2013 9:19	1				1
20.64540166	-87.63774667	10/8/2013 9:28	3	1
20.64341993	-87.63467236	10/8/2013 9:40	1				1
20.6453274	-87.63788824	10/8/2013 9:40	3	1
20.64329219	-87.63441897	10/8/2013 9:59	1				1
20.64542002	-87.63788195	10/8/2013 10:03	3	1
20.64490034	-87.63560778	10/8/2013 12:00	2							1
20.64487486	-87.63562077	10/8/2013 12:19	2							1
20.64480839	-87.63558162	10/8/2013 12:40	2							1
20.64489582	-87.63564575	10/8/2013 12:59	2							1
20.64496866	-87.63558221	10/8/2013 13:19	2							1
20.64495709	-87.63563678	10/8/2013 13:39	2							1
20.64484125	-87.63496799	10/8/2013 14:00	2							1
20.64433867	-87.63000221	10/9/2013 10:30	2		1						1
20.64434236	-87.63017253	10/9/2013 10:47	1		1
20.64428494	-87.63043732	10/9/2013 11:02	4		1						1	1	1
20.64444093	-87.6308036	10/9/2013 11:22	4		1						1	1	1
20.6452062	-87.63217388	10/9/2013 11:41	3									1	1	1
20.64564499	-87.63138061	10/9/2013 11:44	2		1						1
20.64509229	-87.63170298	10/9/2013 12:00	2		1						1
20.64587147	-87.63282616	10/9/2013 12:01	2									1	1
20.64565874	-87.63269758	10/9/2013 12:20	2									1	1
20.6452238	-87.63217715	10/9/2013 12:23	2		1						1
20.64574977	-87.6330409	10/9/2013 12:39	2									1	1
20.64535447	-87.63241653	10/9/2013 12:43	2		1						1
20.64528189	-87.63243573	10/9/2013 13:00	2		1						1
20.64581665	-87.63326998	10/9/2013 13:01	2									1	1
20.64593358	-87.6334268	10/9/2013 13:18	2									1	1
20.64570392	-87.63646214	10/11/2013 6:41	2	1
20.64556679	-87.63650623	10/11/2013 7:00	2	1
20.64473966	-87.63669575	10/11/2013 7:20	3	1
20.6447498	-87.63670321	10/11/2013 7:39	3	1
20.64473731	-87.63666306	10/11/2013 7:59	3	1
20.64478182	-87.63667706	10/11/2013 8:19	3	1
20.64463128	-87.63683472	10/11/2013 8:39	4	1				1
20.64469876	-87.63676657	10/11/2013 9:00	3	1
20.64474117	-87.63678225	10/11/2013 9:19	1	1
20.64468904	-87.63729715	10/11/2013 9:40	1	1
20.64475006	-87.63722867	10/11/2013 9:59	2	1						1
20.64526219	-87.63303705	10/14/2013 9:01	2		1			1
20.64502641	-87.63239759	10/14/2013 9:21	2		1			1
20.64500059	-87.6323706	10/14/2013 9:40	2		1			1
20.64566243	-87.63268962	10/14/2013 10:00	2		1			1
20.6457962	-87.63279581	10/14/2013 10:21	2		1			1
20.64623315	-87.63504971	10/14/2013 11:00	1								1
20.64640892	-87.63527392	10/14/2013 11:21	1								1
20.64645007	-87.63531642	10/14/2013 11:39	1								1
20.64610348	-87.6356289	10/14/2013 12:00	1								1
20.64621178	-87.63610105	10/14/2013 12:20	1								1
20.64642769	-87.6363546	10/14/2013 12:40	1								1
20.64648612	-87.63634857	10/14/2013 12:59	1								1
20.64647497	-87.63636382	10/14/2013 13:19	1								1
20.64652987	-87.63632694	10/14/2013 13:39	1								1
20.64643323	-87.63633683	10/14/2013 14:00	1								1
20.64649106	-87.63627322	10/14/2013 14:20	1								1
20.64592034	-87.63346653	10/15/2013 6:43	3			1			1			1
20.64588438	-87.63355262	10/15/2013 6:59	3			1			1			1
20.64588614	-87.63354222	10/15/2013 7:20	3			1			1			1
20.64587457	-87.63338691	10/15/2013 7:41	3			1			1			1
20.64583736	-87.63339428	10/15/2013 8:00	3			1			1			1
20.64626752	-87.63326151	10/15/2013 8:20	3			1			1			1
20.64649525	-87.63313805	10/15/2013 8:40	1									1
20.64593098	-87.63354281	10/16/2013 6:59	3			1						1		1
20.64586745	-87.63335455	10/16/2013 7:19	3			1						1		1
20.64600742	-87.63349327	10/16/2013 7:40	3			1						1		1
20.64592947	-87.63347123	10/16/2013 7:59	3			1						1		1
20.64549269	-87.63188118	10/16/2013 8:19	2			1						1
20.64445619	-87.63128967	10/16/2013 8:40	2			1						1
20.64380701	-87.63079028	10/16/2013 9:00	3			1						1	1
20.64516647	-87.63044804	10/16/2013 9:19	2			1							1
20.64522011	-87.63075599	10/16/2013 9:40	3		1	1							1
20.64515851	-87.63050286	10/16/2013 9:59	4		1	1						1	1
20.64521911	-87.63069154	10/16/2013 10:19	4		1	1						1	1
20.64602042	-87.63347257	10/17/2013 7:00	3			1						1
20.64608127	-87.63358958	10/17/2013 7:24	3			1						1
20.64598739	-87.63357768	10/17/2013 7:41	2									1
20.64607238	-87.63345572	10/17/2013 8:04	3			1						1
20.64528633	-87.63747275	10/17/2013 8:40	2				1
20.64616526	-87.63951936	10/17/2013 9:16	2				1
20.64614103	-87.63959371	10/17/2013 9:21	11	1		1	1	1	1			1	1
20.64653171	-87.64195405	10/17/2013 9:42	4	1		1							1
20.64670731	-87.64242704	10/17/2013 10:01	6	1		1	1						1
20.6467167	-87.6427667	10/17/2013 10:20	3			1							1
20.64556964	-87.63714854	10/17/2013 12:47	1											1
20.64568422	-87.63702784	10/17/2013 13:01	1											1
20.645575	-87.63722984	10/17/2013 13:20	1											1
20.64576577	-87.63727594	10/17/2013 13:39	1											1
20.64554902	-87.63719715	10/17/2013 13:58	1											1
20.64565857	-87.63722138	10/17/2013 14:23	1											1
20.64563669	-87.63720009	10/17/2013 14:43	1											1
20.64556779	-87.63730763	10/17/2013 14:59	1											1
20.64559763	-87.63669382	10/17/2013 15:29	1											1
20.64561591	-87.63670086	10/17/2013 15:40	1											1
20.64519136	-87.63221906	10/17/2013 16:02	1											1
20.6476167	-87.6454833	10/22/2013 1:00	6			1			1			1	1
20.6482667	-87.64785	10/22/2013 1:20	6			1			1			1	1
20.6482667	-87.6478	10/22/2013 1:40	4			1			1			1	1
20.6482333	-87.6477667	10/22/2013 2:00	4			1			1			1	1
20.6458667	-87.6333333	10/22/2013 6:40	1						1
20.6459	-87.6333833	10/22/2013 7:00	2						1			1
20.6455	-87.6348833	10/22/2013 7:20	4			1			1			1	1
20.6454	-87.6342667	10/22/2013 7:40	7		1	1			1		1	1	1	1
20.6454333	-87.6349	10/22/2013 8:00	9		1	1	1	1	1		1	1	1	1
20.6454167	-87.634	10/22/2013 8:20	10		1	1	1	1	1		1	1	1	1
20.6454833	-87.6348833	10/22/2013 8:40	10		1	1	1	1	1		1	1	1	1
20.6454833	-87.6349333	10/22/2013 9:00	11		1	1	1	1	1		1	1	1	1
20.64545	-87.6349667	10/22/2013 9:20	11		1	1	1	1	1		1	1	1	1
20.6454167	-87.6349167	10/22/2013 9:40	13		1	1	1	1	1		1	1	1	1
20.6454833	-87.6349333	10/22/2013 10:00	13		1	1	1	1	1		1	1	1	1
20.6455833	-87.6349333	10/22/2013 10:20	13		1	1	1	1	1		1	1	1	1
20.6457667	-87.6364167	10/22/2013 10:40	3						1			1	1
20.6469	-87.6412	10/22/2013 11:00	4			1			1			1	1
20.6468667	-87.6412	10/22/2013 11:20	4			1			1			1	1
20.6468	-87.6443833	10/22/2013 11:40	4			1			1			1	1
20.6470833	-87.6444333	10/22/2013 12:00	6			1			1			1	1
20.64715	-87.645	10/22/2013 12:20	6			1			1			1	1
20.64765	-87.6454833	10/22/2013 12:40	4			1			1			1	1
20.6461	-87.6344	10/23/2013 2:20	3		1						1
20.6461667	-87.6342833	10/23/2013 2:40	3		1						1
20.6463	-87.6348833	10/23/2013 3:00	3		1						1
20.6464167	-87.6340333	10/23/2013 3:20	3		1						1
20.64615	-87.6333667	10/23/2013 3:40	3		1						1
20.6456833	-87.6493	10/23/2013 4:00	3		1						1
20.64515	-87.6321667	10/23/2013 4:20	3		1						1
20.6452833	-87.6325833	10/23/2013 4:40	3		1						1
20.6453667	-87.6325	10/23/2013 5:00	3		1						1
20.6454667	-87.6334333	10/23/2013 5:20	3		1						1
20.6451667	-87.63385	10/23/2013 5:40	3		1						1
20.6451667	-87.6339333	10/23/2013 6:00	3		1						1
20.6451833	-87.63535	10/24/2013 8:00	5	1				1		1
20.6452667	-87.635	10/24/2013 8:20	1							1
[truncated: 2,412 more rows]
