# Supplementary material for: Seasonal Changes in Socio-Spatial Structure in a Group of Free-Living Spider Monkeys (Ateles geoffroyi)
Source: PLoS One. 2016 Jun 9;11(6):e0157228. doi: 10.1371/journal.pone.0157228 (PMC4900631; doi:10.1371/journal.pone.0157228)
Supplement: S2 File — Data on adult subgroup-size for all the subgroup observations including at least one adult individual during the study period. (CSV) [file pone.0157228.s012.csv]

TIMESTAMP	ADULT SUBGROUP SIZE
1/3/2013 10:21	3
1/3/2013 10:42	3
1/3/2013 11:03	3
1/3/2013 11:21	3
1/3/2013 11:42	3
1/3/2013 12:02	3
1/3/2013 12:20	3
1/3/2013 12:41	3
1/3/2013 13:00	3
1/7/2013 7:41	3
1/7/2013 7:54	3
1/7/2013 8:17	3
1/7/2013 8:36	3
1/7/2013 8:59	3
1/7/2013 9:37	3
1/7/2013 9:37	3
1/7/2013 9:56	3
1/7/2013 11:01	3
1/7/2013 11:21	3
1/7/2013 11:43	3
1/7/2013 12:01	3
1/7/2013 12:23	3
1/7/2013 12:41	3
1/7/2013 13:01	3
1/7/2013 13:20	3
1/7/2013 13:41	3
1/7/2013 14:00	3
1/8/2013 6:33	1
1/8/2013 6:55	1
1/8/2013 7:16	1
1/8/2013 7:37	1
1/8/2013 7:58	3
1/8/2013 8:16	4
1/8/2013 8:38	4
1/8/2013 8:58	4
1/8/2013 9:23	4
1/8/2013 9:38	4
1/8/2013 9:51	4
1/8/2013 13:21	4
1/8/2013 13:40	4
1/8/2013 14:00	4
1/8/2013 14:21	4
1/8/2013 14:40	4
1/8/2013 15:00	1
1/8/2013 15:20	1
1/8/2013 15:41	1
1/8/2013 16:01	3
1/8/2013 16:20	3
1/8/2013 16:40	3
1/8/2013 17:00	3
1/10/2013 14:02	5
1/10/2013 14:16	7
1/10/2013 14:39	3
1/10/2013 14:58	3
1/10/2013 15:16	1
1/10/2013 15:35	3
1/10/2013 15:56	3
1/10/2013 16:16	4
1/10/2013 16:38	4
1/10/2013 16:55	4
1/10/2013 17:20	2
1/14/2013 13:22	1
1/14/2013 13:41	1
1/14/2013 14:01	1
1/14/2013 14:22	1
1/14/2013 14:41	1
1/14/2013 15:00	1
1/14/2013 15:22	1
1/14/2013 15:40	1
1/14/2013 16:02	1
1/14/2013 16:20	1
1/14/2013 16:43	1
1/14/2013 16:59	1
1/15/2013 6:23	2
1/15/2013 6:42	8
1/15/2013 7:03	9
1/16/2013 13:27	4
1/16/2013 13:40	4
1/16/2013 14:00	4
1/16/2013 14:20	4
1/16/2013 14:40	4
1/16/2013 15:01	4
1/16/2013 15:20	4
1/16/2013 15:41	4
1/16/2013 16:01	4
1/16/2013 16:20	4
1/16/2013 16:41	4
1/16/2013 17:01	4
1/21/2013 5:10	1
1/21/2013 5:20	3
1/22/2013 6:20	5
1/22/2013 6:40	5
1/22/2013 7:00	7
1/22/2013 7:20	7
1/22/2013 7:40	2
1/22/2013 8:00	2
1/22/2013 8:40	2
1/22/2013 9:00	2
1/22/2013 9:20	3
1/22/2013 9:40	3
1/22/2013 10:00	3
1/24/2013 6:40	2
1/24/2013 7:00	2
1/24/2013 7:20	2
1/24/2013 7:40	2
1/24/2013 8:00	2
1/24/2013 8:20	2
1/24/2013 8:40	2
1/24/2013 9:00	2
1/24/2013 9:20	2
1/24/2013 9:40	2
1/24/2013 10:00	2
1/28/2013 7:20	1
1/28/2013 14:01	2
1/28/2013 14:21	2
1/28/2013 14:40	2
1/28/2013 15:02	2
1/28/2013 15:20	1
1/28/2013 15:40	1
1/28/2013 16:01	1
1/28/2013 16:21	1
1/28/2013 16:40	1
1/28/2013 17:00	2
1/28/2013 17:21	2
1/29/2013 6:40	2
1/29/2013 6:55	2
1/29/2013 7:18	2
1/29/2013 7:37	2
1/29/2013 7:55	2
1/29/2013 8:22	2
1/29/2013 8:46	2
1/29/2013 9:04	2
1/29/2013 9:17	2
1/29/2013 9:36	2
1/29/2013 9:52	2
1/29/2013 10:26	2
1/29/2013 10:48	2
1/29/2013 11:01	2
1/29/2013 11:21	2
1/29/2013 11:40	4
1/29/2013 12:01	4
1/29/2013 12:25	3
1/29/2013 12:41	3
1/29/2013 13:02	3
1/29/2013 13:21	4
1/29/2013 13:41	4
1/29/2013 14:01	4
1/30/2013 12:06	6
1/30/2013 12:08	2
1/30/2013 12:37	1
1/30/2013 13:03	6
1/30/2013 13:18	6
1/30/2013 13:38	7
1/30/2013 13:54	7
1/31/2013 6:16	4
1/31/2013 6:37	6
1/31/2013 6:57	6
1/31/2013 7:22	6
1/31/2013 7:56	6
1/31/2013 8:17	7
1/31/2013 8:37	7
1/31/2013 8:58	3
1/31/2013 9:16	3
2/4/2013 6:38	5
2/4/2013 6:59	7
2/4/2013 7:16	9
2/4/2013 7:40	8
2/4/2013 8:04	7
2/4/2013 8:22	7
2/4/2013 8:37	1
2/5/2013 6:18	2
2/5/2013 6:36	2
2/5/2013 6:58	7
2/5/2013 7:19	7
2/5/2013 7:39	7
2/5/2013 8:00	5
2/5/2013 8:22	8
2/5/2013 8:38	8
2/5/2013 8:57	8
2/5/2013 9:20	8
2/5/2013 15:26	1
2/5/2013 15:41	1
2/5/2013 16:01	1
2/5/2013 16:20	1
2/5/2013 16:41	1
2/5/2013 17:01	1
2/5/2013 17:21	2
2/6/2013 6:20	2
2/6/2013 6:41	8
2/6/2013 7:00	8
2/6/2013 7:21	8
2/6/2013 7:42	11
2/6/2013 8:04	11
2/6/2013 8:20	11
2/6/2013 8:41	11
2/7/2013 2:00	3
2/7/2013 2:20	3
2/7/2013 2:40	2
2/7/2013 3:00	1
2/7/2013 3:20	2
2/7/2013 3:40	1
2/7/2013 4:00	1
2/7/2013 4:20	1
2/7/2013 4:40	1
2/9/2013 6:20	2
2/9/2013 6:40	2
2/9/2013 7:00	2
2/9/2013 7:20	2
2/9/2013 7:40	2
2/9/2013 8:00	2
2/9/2013 8:20	2
2/9/2013 8:40	2
2/9/2013 9:00	2
2/9/2013 9:20	2
2/9/2013 9:40	2
2/9/2013 10:00	2
2/11/2013 3:08	1
2/11/2013 7:00	2
2/11/2013 7:20	2
2/11/2013 14:21	1
2/11/2013 14:40	1
2/11/2013 15:00	1
2/11/2013 15:20	1
2/11/2013 15:40	1
2/11/2013 16:00	1
2/11/2013 16:22	1
2/11/2013 16:40	1
2/11/2013 17:01	1
2/11/2013 17:21	2
2/12/2013 6:21	6
2/12/2013 6:41	4
2/12/2013 7:01	4
2/12/2013 7:21	4
2/12/2013 7:41	4
2/12/2013 8:03	4
2/12/2013 8:21	6
2/12/2013 9:01	4
2/12/2013 9:21	4
2/12/2013 9:41	4
2/12/2013 10:02	4
2/12/2013 10:45	3
2/12/2013 11:03	3
2/12/2013 11:22	3
2/12/2013 11:43	3
2/12/2013 12:00	3
2/12/2013 12:26	3
2/12/2013 12:39	3
2/12/2013 12:54	3
2/12/2013 13:21	3
2/12/2013 13:44	3
2/12/2013 13:54	3
2/13/2013 14:00	3
2/13/2013 14:20	3
2/13/2013 14:40	4
2/13/2013 15:00	4
2/13/2013 15:22	4
2/13/2013 15:40	4
2/13/2013 16:00	4
2/13/2013 16:20	4
2/13/2013 16:42	3
2/13/2013 16:59	4
2/13/2013 17:21	8
2/14/2013 6:20	5
2/14/2013 6:40	5
2/14/2013 7:00	6
2/14/2013 7:22	6
2/14/2013 7:39	6
2/14/2013 8:01	6
2/14/2013 8:21	6
2/14/2013 8:40	6
2/14/2013 9:00	1
2/14/2013 9:21	1
2/14/2013 9:37	1
2/18/2013 6:22	2
2/18/2013 6:41	4
2/18/2013 7:02	4
2/18/2013 7:22	4
2/18/2013 7:42	4
2/18/2013 8:00	7
2/18/2013 8:23	3
2/18/2013 8:39	8
2/18/2013 9:00	8
2/18/2013 9:23	8
2/18/2013 9:46	5
2/18/2013 10:03	5
2/18/2013 10:39	4
2/18/2013 10:55	2
2/18/2013 11:22	3
2/18/2013 11:35	3
2/18/2013 11:56	4
2/18/2013 12:21	2
2/18/2013 12:43	4
2/18/2013 13:16	4
2/18/2013 13:21	4
2/18/2013 13:38	4
2/18/2013 13:51	4
2/19/2013 6:23	6
2/19/2013 6:41	6
2/19/2013 7:03	11
2/19/2013 7:26	12
2/19/2013 7:43	11
2/19/2013 8:01	11
2/19/2013 8:23	11
2/19/2013 8:42	4
2/19/2013 9:02	6
2/19/2013 9:21	7
2/19/2013 14:03	4
2/19/2013 14:17	4
2/19/2013 14:35	2
2/19/2013 14:57	2
2/19/2013 15:19	2
2/19/2013 15:39	2
2/19/2013 15:56	2
2/19/2013 16:17	4
2/19/2013 16:18	1
2/19/2013 16:36	4
2/19/2013 16:39	1
2/19/2013 16:59	5
2/19/2013 17:17	5
2/20/2013 6:40	2
2/20/2013 7:00	2
2/20/2013 14:21	4
2/20/2013 14:39	4
2/20/2013 14:59	4
2/20/2013 15:22	4
2/20/2013 15:40	4
2/20/2013 16:00	2
2/20/2013 16:21	2
2/20/2013 16:39	2
2/20/2013 17:01	5
2/20/2013 17:22	5
2/21/2013 6:17	5
2/21/2013 6:51	5
2/21/2013 7:05	5
2/21/2013 7:17	5
2/21/2013 7:41	5
2/21/2013 7:58	5
2/21/2013 8:21	5
2/21/2013 8:38	6
2/21/2013 8:56	6
2/21/2013 9:14	5
2/21/2013 9:36	3
2/21/2013 10:02	7
2/25/2013 6:40	2
2/25/2013 7:00	2
2/25/2013 14:19	3
2/25/2013 14:39	3
2/25/2013 14:59	3
2/25/2013 15:20	3
2/25/2013 15:40	3
2/25/2013 16:00	6
2/25/2013 16:19	5
2/25/2013 16:42	4
2/25/2013 17:00	8
2/25/2013 17:19	7
2/25/2013 17:39	4
2/25/2013 17:59	3
2/26/2013 6:22	3
2/26/2013 6:37	2
2/26/2013 6:59	3
2/26/2013 7:16	5
2/26/2013 9:37	6
2/26/2013 9:55	8
2/26/2013 10:19	4
2/26/2013 10:39	3
2/26/2013 10:40	3
2/26/2013 10:59	4
2/26/2013 11:19	6
2/26/2013 11:22	3
2/26/2013 11:39	3
2/26/2013 11:39	6
2/26/2013 12:00	4
2/26/2013 12:01	2
2/26/2013 12:19	4
2/26/2013 12:19	3
2/26/2013 12:39	4
2/26/2013 12:59	4
2/26/2013 12:59	3
2/26/2013 12:59	3
2/26/2013 13:19	3
2/26/2013 13:20	4
2/26/2013 13:39	5
2/26/2013 13:42	4
2/26/2013 13:59	6
2/26/2013 13:59	4
2/27/2013 12:58	1
2/27/2013 13:18	1
2/27/2013 13:36	1
2/27/2013 13:56	1
2/28/2013 6:16	2
2/28/2013 6:36	6
2/28/2013 6:56	6
2/28/2013 7:16	6
2/28/2013 7:43	6
2/28/2013 7:55	6
2/28/2013 8:16	6
2/28/2013 8:38	7
2/28/2013 8:56	7
2/28/2013 9:17	7
2/28/2013 9:36	7
2/28/2013 10:00	7
3/4/2013 10:20	4
3/4/2013 10:40	4
3/4/2013 10:43	1
3/4/2013 10:59	4
3/4/2013 11:00	1
3/4/2013 11:19	4
3/4/2013 11:20	1
3/4/2013 11:39	5
3/4/2013 11:39	1
3/4/2013 11:59	6
3/4/2013 12:00	2
3/4/2013 12:19	6
3/4/2013 12:20	2
3/4/2013 12:40	7
3/4/2013 12:40	2
3/4/2013 13:00	2
3/4/2013 13:00	7
3/4/2013 13:20	2
3/4/2013 13:20	7
3/4/2013 13:41	6
3/4/2013 13:42	2
3/4/2013 14:00	3
3/4/2013 14:19	2
3/4/2013 14:37	2
3/4/2013 14:58	3
3/4/2013 15:16	3
3/4/2013 15:36	3
3/4/2013 15:58	3
3/4/2013 16:22	2
3/4/2013 16:43	1
3/4/2013 16:57	3
3/4/2013 17:19	3
3/4/2013 17:34	3
3/4/2013 17:54	6
3/5/2013 6:18	2
3/5/2013 6:38	3
3/5/2013 6:57	4
3/5/2013 7:20	9
3/5/2013 7:41	6
3/5/2013 8:02	6
3/5/2013 8:22	8
3/5/2013 8:35	9
3/5/2013 9:00	10
3/5/2013 9:16	10
3/5/2013 10:00	3
3/5/2013 14:40	3
3/5/2013 15:00	6
3/5/2013 15:19	2
3/5/2013 15:20	5
3/5/2013 15:39	5
3/5/2013 15:40	2
3/5/2013 15:59	5
3/5/2013 16:06	2
3/5/2013 16:19	3
3/5/2013 16:24	5
3/5/2013 16:39	5
3/5/2013 16:39	1
3/5/2013 16:59	2
3/5/2013 17:01	3
3/5/2013 17:19	3
3/5/2013 17:20	3
3/5/2013 17:40	2
3/5/2013 17:45	3
3/5/2013 17:59	3
3/5/2013 17:59	3
3/6/2013 6:21	3
3/6/2013 6:40	2
3/6/2013 6:40	3
3/6/2013 6:59	3
3/6/2013 7:19	3
3/6/2013 7:39	3
3/6/2013 7:59	3
3/6/2013 8:24	3
3/6/2013 8:39	3
3/6/2013 8:58	3
3/6/2013 9:20	3
3/6/2013 9:39	3
3/6/2013 10:00	2
3/7/2013 14:18	2
3/7/2013 14:36	2
3/7/2013 14:59	4
3/7/2013 15:18	4
3/7/2013 15:35	4
3/7/2013 15:55	4
3/7/2013 16:22	2
3/7/2013 16:38	1
3/7/2013 17:01	1
3/7/2013 17:15	1
3/7/2013 17:38	3
3/7/2013 17:58	3
3/8/2013 2:20	2
3/8/2013 2:28	2
3/8/2013 3:00	4
3/8/2013 3:20	4
3/8/2013 3:40	4
3/8/2013 4:00	1
3/8/2013 4:20	1
3/8/2013 4:40	1
3/8/2013 5:00	1
3/8/2013 5:20	1
3/8/2013 5:40	1
3/8/2013 6:00	1
3/11/2013 15:21	3
3/11/2013 15:40	3
3/11/2013 15:59	6
3/11/2013 16:19	6
3/11/2013 16:41	6
3/11/2013 17:00	4
3/11/2013 17:21	4
3/11/2013 17:38	4
3/11/2013 17:58	7
3/11/2013 18:19	7
3/11/2013 18:39	9
3/11/2013 18:59	9
3/13/2013 6:40	4
3/13/2013 7:00	4
3/13/2013 7:20	1
3/13/2013 7:40	5
3/13/2013 8:00	5
3/13/2013 8:20	5
3/13/2013 8:40	5
3/13/2013 9:00	5
3/13/2013 15:21	2
3/13/2013 15:40	2
3/13/2013 15:58	2
3/13/2013 16:19	2
3/13/2013 16:22	2
3/13/2013 16:59	2
3/13/2013 17:19	2
3/13/2013 17:39	2
3/13/2013 17:59	2
3/13/2013 18:19	3
3/13/2013 18:42	3
3/13/2013 18:58	2
3/14/2013 7:25	2
3/14/2013 7:41	2
3/14/2013 8:01	2
3/14/2013 8:19	4
3/14/2013 8:39	4
3/14/2013 9:01	4
3/14/2013 9:21	4
3/14/2013 10:59	1
3/18/2013 1:00	1
3/18/2013 1:20	1
3/18/2013 1:40	1
3/18/2013 2:00	1
3/18/2013 6:20	5
3/18/2013 6:40	6
3/18/2013 7:00	7
3/18/2013 7:20	5
3/18/2013 7:40	6
3/18/2013 8:00	3
3/18/2013 11:40	1
3/18/2013 12:00	1
3/18/2013 12:20	1
3/18/2013 12:40	1
3/19/2013 3:00	9
3/19/2013 3:20	9
3/19/2013 3:40	9
3/19/2013 4:00	6
3/19/2013 4:20	3
3/19/2013 4:40	3
3/19/2013 5:00	3
3/19/2013 5:20	3
3/19/2013 5:40	3
3/19/2013 6:00	4
3/19/2013 6:20	4
3/19/2013 6:40	4
3/19/2013 7:00	5
3/19/2013 7:20	7
3/19/2013 7:40	7
3/19/2013 8:00	7
3/19/2013 8:20	7
3/19/2013 8:40	5
3/19/2013 9:00	5
3/19/2013 9:20	5
3/19/2013 9:40	2
3/19/2013 10:00	2
3/20/2013 1:20	7
3/20/2013 1:40	7
3/20/2013 2:00	4
3/20/2013 2:00	3
3/20/2013 2:20	5
3/20/2013 2:20	3
3/20/2013 2:40	5
3/20/2013 2:40	2
3/20/2013 3:00	5
3/20/2013 3:00	2
3/20/2013 3:20	2
3/20/2013 3:20	3
3/20/2013 3:40	3
3/20/2013 4:00	2
3/20/2013 4:20	3
3/20/2013 4:40	3
3/20/2013 5:00	2
3/21/2013 6:20	1
3/21/2013 6:40	4
3/21/2013 7:00	2
3/21/2013 7:00	3
3/21/2013 7:20	2
3/21/2013 7:20	3
3/21/2013 7:40	2
3/21/2013 7:40	3
3/21/2013 8:00	1
3/21/2013 8:00	4
3/21/2013 8:20	2
3/21/2013 8:20	5
3/21/2013 8:40	2
3/21/2013 8:40	5
3/21/2013 9:00	2
3/21/2013 9:00	1
3/21/2013 9:20	1
3/21/2013 9:20	2
3/21/2013 9:40	5
3/21/2013 10:00	5
3/25/2013 15:20	2
3/25/2013 15:39	4
3/25/2013 16:00	2
3/25/2013 16:19	2
3/25/2013 16:39	2
3/25/2013 17:00	2
3/25/2013 17:19	1
3/25/2013 17:40	1
3/25/2013 17:59	1
3/25/2013 18:19	1
3/25/2013 18:39	1
3/25/2013 18:58	1
3/26/2013 7:00	9
3/26/2013 7:20	9
3/26/2013 7:22	1
3/26/2013 7:39	5
3/26/2013 7:40	9
3/26/2013 9:18	9
3/26/2013 9:22	9
3/26/2013 9:35	9
3/26/2013 9:55	6
3/26/2013 10:19	8
3/26/2013 10:38	9
3/26/2013 10:55	9
3/27/2013 6:20	2
3/27/2013 7:40	2
3/27/2013 7:59	2
3/27/2013 8:21	3
3/27/2013 8:42	6
3/27/2013 9:01	6
3/27/2013 9:18	3
3/27/2013 9:50	3
3/27/2013 9:58	3
3/27/2013 10:19	6
3/27/2013 10:37	6
3/27/2013 10:54	6
4/1/2013 11:20	6
4/1/2013 11:40	6
4/1/2013 12:00	7
4/1/2013 12:19	3
4/1/2013 12:38	3
4/1/2013 12:59	7
4/1/2013 13:20	8
4/1/2013 13:40	8
4/1/2013 13:59	8
4/1/2013 14:19	8
4/1/2013 14:39	8
4/1/2013 14:58	8
4/2/2013 7:16	12
4/2/2013 7:35	12
4/2/2013 7:55	11
4/2/2013 8:20	11
4/2/2013 8:38	9
4/2/2013 8:56	4
4/2/2013 9:15	4
4/2/2013 9:40	2
4/2/2013 9:53	4
4/2/2013 10:15	4
4/2/2013 10:35	4
4/2/2013 10:53	4
4/2/2013 15:20	6
4/2/2013 15:40	6
4/2/2013 15:59	5
4/2/2013 16:35	5
4/2/2013 16:39	5
4/2/2013 17:00	5
4/2/2013 17:19	5
4/2/2013 17:40	2
4/2/2013 17:59	2
4/2/2013 18:21	2
4/2/2013 18:39	3
4/2/2013 18:59	2
4/3/2013 7:24	1
4/3/2013 7:40	1
4/3/2013 7:59	1
4/3/2013 8:19	1
4/3/2013 8:39	1
4/3/2013 9:25	2
4/3/2013 9:39	2
4/3/2013 10:00	2
4/3/2013 10:21	2
4/3/2013 10:39	2
4/3/2013 10:58	2
4/4/2013 6:00	1
4/4/2013 15:35	3
4/4/2013 16:01	2
4/4/2013 16:20	2
4/4/2013 16:36	2
4/4/2013 17:00	1
4/4/2013 17:21	1
4/4/2013 17:47	1
4/4/2013 17:56	1
4/4/2013 18:25	1
4/4/2013 18:39	4
4/4/2013 18:54	4
4/5/2013 6:56	4
4/5/2013 7:19	5
4/5/2013 7:42	5
4/5/2013 8:01	7
4/5/2013 8:21	8
4/5/2013 8:40	8
4/5/2013 8:56	8
4/5/2013 9:22	8
4/8/2013 16:00	2
4/8/2013 16:20	2
4/8/2013 16:43	2
4/8/2013 16:57	2
4/8/2013 17:20	4
4/8/2013 17:39	2
4/8/2013 17:58	2
4/9/2013 2:00	3
4/9/2013 6:20	4
4/9/2013 6:40	4
4/9/2013 6:59	4
4/9/2013 7:20	5
4/9/2013 7:39	4
4/9/2013 8:00	4
4/9/2013 8:19	4
4/9/2013 8:39	4
4/9/2013 9:01	4
4/9/2013 9:20	4
4/9/2013 9:42	3
4/9/2013 10:01	3
4/9/2013 10:39	1
4/9/2013 11:00	1
4/9/2013 11:18	7
4/9/2013 11:26	1
4/9/2013 11:43	8
4/9/2013 11:58	9
4/9/2013 12:16	1
4/9/2013 12:20	2
4/9/2013 12:34	4
4/9/2013 12:38	2
4/9/2013 12:56	2
4/9/2013 12:56	2
4/9/2013 13:15	1
4/9/2013 13:35	2
4/9/2013 13:38	3
4/10/2013 6:20	2
4/10/2013 6:39	3
4/10/2013 7:00	2
4/10/2013 7:00	7
4/10/2013 7:20	8
4/10/2013 7:39	10
4/10/2013 8:01	7
4/10/2013 8:22	2
4/10/2013 8:43	5
4/10/2013 8:59	9
4/10/2013 9:20	9
4/10/2013 9:43	9
4/10/2013 10:01	9
4/11/2013 6:38	6
4/11/2013 7:02	4
4/11/2013 7:20	13
4/11/2013 8:00	13
4/11/2013 8:17	8
4/11/2013 8:58	8
4/11/2013 9:15	8
4/11/2013 9:37	8
4/11/2013 9:55	8
4/11/2013 10:00	8
4/15/2013 6:19	3
4/16/2013 5:40	7
4/16/2013 6:19	1
4/16/2013 6:40	1
4/16/2013 7:04	1
4/16/2013 7:19	1
4/16/2013 7:40	1
4/16/2013 8:04	1
4/16/2013 8:19	1
4/16/2013 8:39	1
4/16/2013 8:59	1
4/16/2013 9:19	2
4/16/2013 9:39	1
4/16/2013 9:59	1
4/16/2013 14:23	3
4/16/2013 14:40	1
4/16/2013 14:59	3
4/16/2013 15:02	1
4/16/2013 15:16	4
4/16/2013 15:41	4
4/16/2013 15:58	3
4/16/2013 15:59	1
4/16/2013 16:18	1
4/16/2013 16:37	1
4/16/2013 16:40	3
4/16/2013 16:40	3
4/16/2013 16:58	3
4/16/2013 16:59	1
4/16/2013 17:17	1
4/16/2013 17:21	5
4/16/2013 17:55	7
4/17/2013 14:20	4
4/17/2013 14:40	4
4/17/2013 14:59	5
4/17/2013 15:20	3
4/17/2013 15:41	2
4/17/2013 16:00	2
4/17/2013 16:19	2
4/17/2013 16:39	2
4/17/2013 17:00	2
4/17/2013 17:19	3
4/17/2013 17:40	1
4/17/2013 17:59	1
4/18/2013 3:20	1
4/18/2013 3:40	1
4/18/2013 4:00	1
4/18/2013 4:20	1
4/18/2013 4:40	1
4/18/2013 5:00	1
4/18/2013 5:20	2
4/18/2013 5:40	2
4/18/2013 6:00	2
4/18/2013 6:20	4
4/18/2013 6:38	6
4/18/2013 7:19	6
4/18/2013 7:38	3
4/18/2013 8:21	2
4/18/2013 8:39	3
4/18/2013 8:57	3
4/18/2013 9:19	3
4/18/2013 9:36	3
4/18/2013 9:55	3
4/22/2013 14:23	1
4/22/2013 14:39	1
4/22/2013 14:59	1
4/22/2013 15:19	1
4/22/2013 15:38	4
4/23/2013 6:23	7
4/23/2013 6:41	7
4/23/2013 6:59	7
4/23/2013 7:22	7
4/23/2013 7:43	7
4/23/2013 8:15	7
4/23/2013 8:29	2
4/23/2013 8:38	2
4/23/2013 8:42	2
4/23/2013 8:57	2
4/23/2013 8:57	4
4/23/2013 9:18	1
4/23/2013 9:24	4
4/23/2013 9:37	3
4/23/2013 9:40	1
4/23/2013 9:56	2
4/23/2013 9:58	1
4/23/2013 10:39	1
4/23/2013 10:58	1
4/23/2013 11:21	1
4/23/2013 11:41	1
4/23/2013 11:59	1
4/23/2013 12:19	1
4/23/2013 12:39	2
4/23/2013 13:01	2
4/23/2013 13:19	2
4/23/2013 13:39	2
4/23/2013 13:59	2
4/24/2013 10:19	4
4/24/2013 10:39	4
4/24/2013 11:01	4
4/24/2013 11:20	4
4/24/2013 12:17	4
4/24/2013 12:20	4
4/24/2013 12:41	4
4/24/2013 12:58	4
4/24/2013 13:19	3
4/25/2013 6:17	1
4/25/2013 6:38	3
4/25/2013 6:57	7
4/25/2013 7:18	2
4/25/2013 7:20	4
4/25/2013 7:39	2
4/25/2013 7:41	4
4/25/2013 7:59	4
4/25/2013 7:59	3
4/25/2013 8:18	9
4/25/2013 8:39	1
4/25/2013 8:40	4
4/25/2013 8:55	4
4/25/2013 8:57	1
4/25/2013 9:17	6
4/25/2013 9:18	1
4/25/2013 9:38	6
4/25/2013 9:40	1
4/25/2013 9:54	7
4/29/2013 6:16	6
4/29/2013 6:42	6
4/29/2013 7:04	4
4/29/2013 7:19	5
4/29/2013 7:42	6
4/29/2013 7:56	6
4/29/2013 8:22	9
4/29/2013 8:42	9
4/29/2013 9:07	10
4/29/2013 9:24	14
4/29/2013 9:46	12
4/29/2013 9:58	12
4/29/2013 10:21	7
4/29/2013 10:40	3
4/29/2013 11:02	3
4/29/2013 11:20	5
4/29/2013 11:40	6
4/29/2013 12:01	3
4/29/2013 12:21	6
4/29/2013 12:39	6
4/29/2013 13:00	7
4/29/2013 13:19	7
4/29/2013 13:40	4
4/29/2013 13:58	4
4/30/2013 6:22	10
4/30/2013 6:42	9
4/30/2013 7:01	11
4/30/2013 7:19	2
4/30/2013 7:45	4
4/30/2013 8:00	1
4/30/2013 8:20	1
4/30/2013 8:40	2
5/1/2013 6:19	5
5/1/2013 6:41	7
5/1/2013 7:42	8
5/1/2013 8:01	4
5/1/2013 8:21	3
5/1/2013 8:39	3
5/1/2013 9:00	3
5/1/2013 9:21	3
5/1/2013 9:41	3
5/1/2013 9:59	3
5/2/2013 6:26	2
5/2/2013 6:41	4
5/2/2013 6:56	9
5/2/2013 7:20	9
5/2/2013 7:40	9
5/2/2013 8:00	5
5/2/2013 8:01	3
5/2/2013 8:20	5
5/2/2013 8:21	3
5/2/2013 8:40	5
5/2/2013 8:40	3
5/2/2013 8:59	4
5/2/2013 9:00	1
5/2/2013 9:16	4
5/2/2013 9:20	1
5/2/2013 9:40	1
5/2/2013 9:41	4
5/2/2013 9:57	3
5/2/2013 10:00	1
5/6/2013 14:19	4
5/6/2013 14:41	4
5/6/2013 14:58	4
5/6/2013 15:21	4
5/6/2013 15:39	4
5/6/2013 16:00	4
5/6/2013 16:19	4
5/6/2013 16:39	4
5/6/2013 16:59	4
5/6/2013 17:20	4
5/6/2013 17:40	6
5/6/2013 17:59	6
5/7/2013 6:19	2
5/7/2013 6:41	2
5/7/2013 7:00	3
5/7/2013 7:21	1
5/7/2013 7:39	1
5/7/2013 8:00	1
5/7/2013 8:22	1
5/8/2013 14:19	2
5/8/2013 14:39	2
5/8/2013 14:58	2
5/8/2013 15:19	3
5/8/2013 15:41	3
5/8/2013 16:00	3
5/8/2013 16:20	3
5/8/2013 16:40	3
5/8/2013 16:59	3
5/8/2013 17:20	5
5/8/2013 17:40	4
5/8/2013 18:00	4
5/9/2013 7:34	2
5/9/2013 7:54	2
5/9/2013 8:18	2
5/9/2013 8:33	2
5/9/2013 8:54	6
5/9/2013 9:15	6
5/9/2013 9:40	3
5/9/2013 9:56	3
5/13/2013 5:21	1
5/13/2013 5:41	5
5/13/2013 6:04	5
5/13/2013 6:25	7
5/13/2013 6:41	4
5/13/2013 7:02	4
5/13/2013 7:21	4
5/13/2013 7:40	4
5/13/2013 8:01	4
5/13/2013 8:19	4
5/13/2013 8:41	4
5/13/2013 8:59	4
5/14/2013 3:00	1
5/14/2013 14:39	1
5/14/2013 15:17	3
5/14/2013 15:39	4
5/14/2013 15:58	5
5/14/2013 16:17	5
5/14/2013 16:42	2
5/14/2013 16:56	3
5/14/2013 17:17	1
5/14/2013 17:18	5
5/14/2013 17:38	5
5/14/2013 17:40	1
5/14/2013 17:55	5
5/15/2013 6:17	1
5/15/2013 6:38	1
5/15/2013 6:56	1
5/15/2013 7:15	1
5/15/2013 7:37	1
5/15/2013 7:53	1
5/15/2013 8:17	1
5/15/2013 8:35	1
5/16/2013 6:21	8
5/16/2013 6:36	8
5/16/2013 6:57	5
5/16/2013 7:00	1
5/16/2013 7:20	7
5/16/2013 7:48	9
5/16/2013 8:03	8
5/16/2013 8:20	8
5/16/2013 8:38	9
5/16/2013 8:59	9
5/16/2013 9:16	9
5/16/2013 9:41	9
5/20/2013 15:41	5
5/20/2013 16:00	6
5/20/2013 16:21	3
5/20/2013 16:40	2
5/20/2013 16:59	3
5/20/2013 17:19	2
5/20/2013 17:39	3
5/20/2013 18:00	3
5/21/2013 6:00	7
5/21/2013 6:20	7
5/21/2013 6:40	7
5/21/2013 7:00	7
5/21/2013 7:20	7
5/21/2013 7:40	1
5/21/2013 8:00	7
5/21/2013 8:20	9
5/21/2013 8:40	10
5/21/2013 9:20	4
5/21/2013 9:40	8
5/22/2013 15:40	1
5/22/2013 16:00	1
5/22/2013 16:19	1
5/22/2013 16:40	3
5/22/2013 17:00	4
5/22/2013 17:20	5
5/22/2013 17:39	5
5/22/2013 17:58	2
5/23/2013 6:00	2
5/23/2013 6:20	2
5/27/2013 6:05	2
5/27/2013 6:26	5
5/27/2013 6:43	5
5/27/2013 14:19	1
5/27/2013 14:39	1
5/27/2013 14:59	1
5/27/2013 15:19	1
5/27/2013 15:38	1
5/27/2013 15:59	1
5/27/2013 16:19	1
5/27/2013 16:41	1
5/27/2013 17:00	1
5/27/2013 17:19	1
5/27/2013 17:41	1
5/27/2013 17:59	1
5/29/2013 6:21	1
5/29/2013 6:39	1
5/29/2013 7:00	1
5/29/2013 7:19	1
5/29/2013 7:39	2
5/29/2013 7:59	2
5/29/2013 8:20	1
5/29/2013 8:39	2
5/29/2013 8:59	2
5/29/2013 9:18	2
5/30/2013 6:01	2
5/30/2013 6:20	2
5/30/2013 6:39	2
5/30/2013 7:19	5
5/30/2013 7:39	5
5/30/2013 7:59	5
5/30/2013 8:20	5
5/30/2013 8:40	3
5/30/2013 8:59	3
5/30/2013 9:19	3
6/4/2013 6:01	0
6/4/2013 6:42	3
6/4/2013 6:58	3
6/4/2013 7:20	2
6/4/2013 7:45	2
6/4/2013 8:05	2
6/4/2013 9:00	3
6/4/2013 9:21	3
6/4/2013 9:40	3
6/4/2013 11:40	3
6/4/2013 12:00	3
6/4/2013 12:20	3
6/4/2013 12:40	3
6/5/2013 2:20	1
6/5/2013 14:39	1
6/5/2013 15:00	3
6/5/2013 15:20	3
6/5/2013 15:39	3
6/6/2013 6:00	1
6/6/2013 6:20	5
6/6/2013 6:40	6
6/6/2013 7:00	9
6/6/2013 7:40	1
6/6/2013 8:00	1
6/6/2013 8:20	1
6/6/2013 8:40	1
6/6/2013 9:00	1
6/6/2013 9:20	1
6/6/2013 9:40	1
6/10/2013 1:00	8
6/10/2013 1:20	7
6/10/2013 1:40	7
6/10/2013 2:00	7
6/10/2013 6:00	3
6/10/2013 6:20	3
6/10/2013 6:40	3
6/10/2013 7:00	3
6/10/2013 8:21	4
6/10/2013 8:41	3
6/10/2013 8:59	3
6/10/2013 9:19	2
6/10/2013 9:40	3
6/10/2013 11:00	1
6/10/2013 11:20	4
6/10/2013 11:40	6
6/10/2013 12:00	6
6/10/2013 12:20	7
6/10/2013 12:40	8
6/10/2013 13:25	2
6/10/2013 13:41	2
6/10/2013 14:01	2
6/11/2013 6:01	1
6/11/2013 6:20	1
6/11/2013 6:59	1
6/11/2013 7:19	1
6/11/2013 7:39	1
6/11/2013 8:00	1
6/11/2013 8:19	1
6/11/2013 8:41	1
6/11/2013 9:00	1
6/11/2013 9:21	1
6/11/2013 9:39	1
6/12/2013 14:21	4
6/12/2013 14:41	8
6/12/2013 14:59	10
6/12/2013 15:20	7
6/12/2013 15:41	7
6/12/2013 16:00	7
6/12/2013 16:20	6
6/12/2013 16:39	6
6/12/2013 17:00	6
6/12/2013 17:20	2
6/12/2013 17:39	6
6/12/2013 18:01	6
6/13/2013 6:00	1
6/13/2013 6:20	1
6/18/2013 6:00	5
6/18/2013 6:20	5
6/18/2013 6:40	5
6/18/2013 7:00	5
6/18/2013 7:20	5
6/18/2013 7:40	5
6/18/2013 8:00	5
6/18/2013 8:20	5
6/19/2013 1:00	9
6/19/2013 1:20	9
6/19/2013 1:40	9
6/19/2013 2:00	10
6/19/2013 7:20	1
6/19/2013 10:20	6
6/19/2013 10:40	7
6/19/2013 11:00	4
6/19/2013 11:20	5
6/19/2013 11:40	8
6/19/2013 12:00	8
6/19/2013 12:20	8
6/19/2013 12:40	9
6/20/2013 6:20	4
6/20/2013 6:40	6
6/20/2013 7:00	7
6/20/2013 7:20	7
6/20/2013 7:40	7
6/20/2013 8:00	7
6/20/2013 8:20	7
6/20/2013 8:40	7
6/20/2013 9:00	7
6/20/2013 9:20	7
6/20/2013 9:40	7
6/24/2013 6:05	6
6/24/2013 6:27	9
6/24/2013 6:50	7
6/24/2013 7:06	6
6/24/2013 7:28	7
6/24/2013 7:48	7
6/24/2013 8:03	7
6/24/2013 8:25	7
6/24/2013 8:48	7
6/24/2013 9:04	7
6/24/2013 9:23	7
6/24/2013 9:42	3
6/24/2013 10:20	6
6/24/2013 10:40	3
6/24/2013 11:00	7
6/24/2013 11:19	7
6/24/2013 11:40	4
6/24/2013 12:02	7
6/24/2013 12:20	7
6/24/2013 12:39	7
6/24/2013 12:39	6
6/24/2013 13:00	7
6/24/2013 13:20	1
6/24/2013 13:39	1
6/25/2013 6:13	7
6/25/2013 6:25	7
6/25/2013 6:41	6
6/25/2013 7:12	7
6/25/2013 7:24	7
6/25/2013 7:46	8
6/25/2013 8:06	8
6/25/2013 8:21	1
6/25/2013 8:40	1
6/25/2013 9:00	1
6/25/2013 9:20	2
6/25/2013 14:21	5
6/25/2013 14:40	5
6/25/2013 15:00	4
6/25/2013 15:20	4
6/25/2013 15:40	5
6/25/2013 15:59	5
6/25/2013 16:21	1
6/25/2013 16:44	1
6/25/2013 17:04	5
6/25/2013 17:20	4
6/25/2013 17:41	5
6/26/2013 6:00	3
6/26/2013 6:20	4
6/26/2013 6:41	5
6/26/2013 6:59	5
6/26/2013 7:21	5
6/26/2013 7:41	7
6/26/2013 8:00	7
6/26/2013 8:21	7
6/26/2013 8:40	7
6/26/2013 9:01	7
6/26/2013 9:20	7
6/26/2013 9:40	7
6/27/2013 6:22	6
6/27/2013 6:45	4
6/27/2013 6:50	2
6/27/2013 7:01	1
6/27/2013 7:07	4
6/27/2013 7:21	5
6/27/2013 7:22	4
6/27/2013 7:42	4
6/27/2013 7:43	4
6/27/2013 8:02	4
6/27/2013 8:03	4
6/27/2013 8:21	2
6/27/2013 8:25	4
6/27/2013 8:43	2
6/27/2013 8:46	4
6/27/2013 9:01	4
6/27/2013 9:01	2
6/27/2013 9:20	4
6/27/2013 9:40	4
7/1/2013 6:08	3
7/1/2013 6:23	3
7/1/2013 6:48	3
7/1/2013 7:04	3
7/1/2013 7:21	3
7/1/2013 7:52	5
7/1/2013 8:04	5
7/1/2013 8:24	6
7/1/2013 8:45	6
7/1/2013 9:03	6
7/1/2013 9:22	7
7/1/2013 9:45	7
7/2/2013 6:06	4
7/2/2013 6:24	4
7/2/2013 6:41	5
7/2/2013 7:01	5
7/2/2013 7:20	5
7/2/2013 7:40	2
7/2/2013 7:59	3
7/2/2013 8:19	2
7/2/2013 8:40	2
7/2/2013 9:01	2
7/2/2013 9:19	4
7/2/2013 9:39	4
7/2/2013 10:04	3
7/2/2013 10:26	3
7/2/2013 10:44	3
7/2/2013 11:02	3
7/2/2013 11:36	6
7/2/2013 11:45	7
7/2/2013 12:06	7
7/2/2013 12:41	7
7/2/2013 12:41	7
7/2/2013 12:47	7
7/2/2013 13:22	7
7/2/2013 13:40	7
7/4/2013 6:17	7
7/4/2013 6:25	7
7/4/2013 6:45	7
7/4/2013 7:01	7
7/4/2013 7:22	7
7/4/2013 7:43	7
7/4/2013 8:02	7
7/4/2013 8:22	7
7/4/2013 8:44	7
7/4/2013 9:05	7
7/4/2013 9:22	7
7/4/2013 9:39	5
7/5/2013 6:03	4
7/5/2013 6:21	8
7/5/2013 6:41	3
7/5/2013 7:03	5
7/5/2013 7:19	5
7/5/2013 7:40	5
7/5/2013 7:59	5
7/5/2013 8:19	5
7/5/2013 8:39	5
7/5/2013 8:59	5
7/5/2013 9:20	5
7/5/2013 9:40	5
7/8/2013 1:20	2
7/8/2013 6:09	1
7/8/2013 6:20	1
7/8/2013 6:39	2
7/8/2013 7:21	3
7/8/2013 7:40	6
7/8/2013 7:59	6
7/8/2013 8:20	6
7/8/2013 8:40	3
7/8/2013 8:59	4
7/8/2013 9:19	3
7/8/2013 9:40	4
7/8/2013 12:20	2
7/8/2013 12:39	2
7/8/2013 13:01	2
7/8/2013 13:41	2
7/8/2013 13:58	2
7/9/2013 5:00	4
7/9/2013 6:21	8
7/9/2013 6:21	9
7/9/2013 6:39	12
7/9/2013 6:59	11
7/9/2013 7:21	12
7/9/2013 7:39	12
7/9/2013 8:00	12
7/9/2013 8:21	10
7/9/2013 8:42	12
7/9/2013 9:00	10
7/9/2013 9:30	12
7/9/2013 9:31	12
7/9/2013 14:22	7
7/9/2013 14:40	7
7/9/2013 15:03	10
7/9/2013 15:08	11
7/9/2013 15:43	12
7/9/2013 16:02	5
7/9/2013 16:24	5
7/9/2013 16:43	3
7/9/2013 17:22	2
7/9/2013 17:43	2
7/9/2013 17:58	2
7/11/2013 6:12	3
7/11/2013 6:28	3
7/11/2013 6:40	3
7/11/2013 7:01	3
7/11/2013 7:21	5
7/11/2013 7:41	5
7/11/2013 8:07	10
7/11/2013 8:22	6
7/11/2013 8:44	8
7/11/2013 9:11	9
7/11/2013 9:27	9
7/11/2013 9:41	9
7/15/2013 6:27	4
7/15/2013 7:26	3
7/15/2013 7:44	5
7/15/2013 8:01	5
7/15/2013 8:20	5
7/15/2013 8:47	5
7/15/2013 9:06	5
7/15/2013 9:27	6
7/15/2013 9:46	4
7/16/2013 6:26	4
7/16/2013 6:45	4
7/16/2013 7:04	4
7/16/2013 7:22	4
7/16/2013 8:22	11
7/16/2013 8:23	11
7/16/2013 9:23	5
7/16/2013 9:42	3
7/16/2013 10:39	3
7/16/2013 10:59	4
7/16/2013 11:17	11
7/16/2013 11:19	5
7/16/2013 11:39	5
7/16/2013 12:00	5
7/16/2013 12:20	5
7/16/2013 12:59	5
7/16/2013 13:02	8
7/16/2013 13:20	8
7/16/2013 13:41	9
7/17/2013 7:00	2
7/17/2013 11:21	8
7/17/2013 11:43	5
7/18/2013 6:23	4
7/18/2013 6:40	4
7/18/2013 7:01	4
7/18/2013 7:23	8
7/18/2013 7:43	14
7/18/2013 7:59	13
7/18/2013 8:26	14
7/18/2013 8:46	11
7/18/2013 9:04	10
7/18/2013 9:30	11
7/18/2013 9:43	14
7/18/2013 10:00	14
7/22/2013 1:00	10
7/22/2013 1:20	10
7/22/2013 1:40	1
7/22/2013 2:00	5
7/22/2013 6:20	8
7/22/2013 6:40	7
7/22/2013 7:00	8
7/22/2013 7:20	11
7/22/2013 7:40	1
7/22/2013 8:00	4
7/22/2013 8:20	4
7/22/2013 8:40	4
7/22/2013 9:00	2
7/22/2013 10:40	4
7/22/2013 11:00	10
7/22/2013 12:00	4
7/22/2013 12:20	4
7/22/2013 12:40	10
7/23/2013 2:40	13
7/23/2013 3:00	13
7/23/2013 3:20	11
7/23/2013 3:40	7
7/23/2013 4:00	5
7/23/2013 4:20	6
7/23/2013 4:40	4
7/23/2013 5:00	8
7/23/2013 5:20	4
7/23/2013 5:40	4
7/23/2013 6:00	5
7/23/2013 6:20	2
7/23/2013 6:40	5
7/23/2013 7:00	6
7/23/2013 7:20	2
7/23/2013 7:40	2
7/23/2013 8:00	3
7/23/2013 8:20	7
7/23/2013 8:40	4
7/23/2013 9:00	8
7/23/2013 9:20	9
7/23/2013 9:40	9
7/23/2013 10:00	1
7/24/2013 6:20	6
7/24/2013 6:40	6
7/24/2013 7:00	11
7/24/2013 7:20	11
7/24/2013 9:00	5
7/24/2013 9:20	6
7/24/2013 9:40	6
7/24/2013 10:00	8
7/29/2013 2:00	1
7/29/2013 2:20	1
7/29/2013 2:40	1
7/29/2013 3:00	1
7/29/2013 3:20	1
7/29/2013 3:40	3
7/29/2013 4:00	3
7/29/2013 4:20	3
7/29/2013 4:40	3
7/29/2013 5:00	3
7/29/2013 5:20	2
7/29/2013 5:40	2
7/30/2013 6:20	3
7/30/2013 6:40	3
7/30/2013 7:00	4
7/30/2013 7:20	4
7/30/2013 7:40	4
7/30/2013 8:00	4
7/30/2013 8:20	4
7/30/2013 8:40	4
7/30/2013 9:00	4
7/30/2013 9:20	4
7/30/2013 9:40	4
8/1/2013 6:20	2
8/1/2013 6:40	2
8/1/2013 7:00	2
8/1/2013 7:20	2
8/1/2013 7:40	2
8/1/2013 8:00	2
8/1/2013 8:20	2
8/1/2013 8:40	1
8/1/2013 9:00	3
8/1/2013 9:20	3
8/1/2013 9:40	4
8/1/2013 10:00	4
8/5/2013 3:40	4
8/5/2013 4:00	7
8/5/2013 4:20	3
8/5/2013 4:40	3
8/5/2013 5:00	1
8/5/2013 5:00	1
8/5/2013 5:20	6
8/5/2013 5:40	6
8/5/2013 6:00	4
8/5/2013 6:20	8
8/5/2013 6:20	2
8/5/2013 6:40	2
8/5/2013 6:40	4
8/5/2013 7:00	2
8/5/2013 7:00	7
8/5/2013 7:20	2
8/5/2013 7:40	2
8/5/2013 8:00	3
8/5/2013 8:20	7
8/5/2013 8:40	9
8/5/2013 9:00	6
8/5/2013 9:20	0
8/5/2013 9:40	5
8/5/2013 10:00	4
8/6/2013 2:20	5
8/6/2013 2:40	5
8/6/2013 3:00	6
8/6/2013 3:20	6
8/6/2013 3:40	7
8/6/2013 4:00	4
8/6/2013 4:20	2
8/6/2013 4:40	7
8/6/2013 5:00	2
8/6/2013 5:20	3
8/6/2013 5:40	2
8/6/2013 6:00	1
8/6/2013 6:20	3
8/6/2013 6:40	3
8/6/2013 7:00	10
8/6/2013 7:20	10
8/6/2013 7:40	10
8/6/2013 8:00	9
8/6/2013 8:20	10
8/6/2013 8:40	12
8/6/2013 9:00	11
8/6/2013 9:20	12
8/6/2013 9:40	5
8/6/2013 10:00	6
8/7/2013 2:20	2
8/7/2013 2:40	6
8/7/2013 3:00	7
8/7/2013 3:20	9
8/7/2013 3:40	11
8/7/2013 4:00	12
8/7/2013 4:20	12
8/7/2013 4:40	7
8/7/2013 5:00	9
8/7/2013 5:20	12
8/7/2013 5:40	9
8/7/2013 6:00	9
8/8/2013 6:20	3
8/8/2013 6:40	3
8/8/2013 7:00	3
8/8/2013 7:00	1
8/8/2013 7:20	3
8/8/2013 7:40	5
8/8/2013 8:00	9
8/8/2013 8:20	9
8/8/2013 8:40	10
8/8/2013 9:00	11
8/8/2013 9:20	12
8/8/2013 9:40	12
8/8/2013 10:00	9
8/12/2013 2:20	1
8/12/2013 2:40	4
8/12/2013 3:00	4
8/12/2013 3:20	4
8/12/2013 3:40	7
8/12/2013 4:00	1
8/12/2013 4:00	5
8/12/2013 4:20	1
8/12/2013 4:20	2
8/12/2013 4:40	2
8/12/2013 4:40	2
8/12/2013 5:00	4
8/12/2013 5:00	2
8/12/2013 5:20	1
8/12/2013 5:20	2
8/12/2013 5:40	1
8/12/2013 5:40	3
8/12/2013 6:00	1
8/12/2013 6:00	1
8/13/2013 1:00	9
8/13/2013 1:20	13
8/13/2013 1:40	8
8/13/2013 2:00	5
8/13/2013 6:20	5
8/13/2013 6:40	5
8/13/2013 7:00	5
8/13/2013 7:20	6
8/13/2013 7:40	2
8/13/2013 8:00	9
8/13/2013 8:20	6
8/13/2013 8:40	10
8/13/2013 9:00	9
8/13/2013 9:20	12
8/13/2013 9:40	12
8/13/2013 10:00	9
8/13/2013 10:20	6
8/13/2013 10:40	8
8/13/2013 11:00	7
8/13/2013 11:20	11
8/13/2013 11:40	9
8/13/2013 12:00	5
8/13/2013 12:20	5
8/13/2013 12:40	9
8/15/2013 6:20	6
8/19/2013 6:20	3
8/19/2013 6:40	4
8/19/2013 7:00	1
8/19/2013 8:00	1
8/19/2013 8:20	1
8/19/2013 8:40	3
8/19/2013 9:00	4
8/19/2013 9:20	3
8/19/2013 9:40	5
8/19/2013 10:00	6
8/20/2013 3:00	7
8/20/2013 3:20	7
8/20/2013 3:40	5
8/20/2013 4:00	2
8/20/2013 4:20	2
8/20/2013 4:40	2
8/20/2013 5:00	3
8/20/2013 5:20	4
8/20/2013 5:40	3
8/20/2013 6:00	3
8/20/2013 6:20	1
8/20/2013 6:40	1
8/20/2013 7:00	2
8/20/2013 7:20	4
8/20/2013 7:40	8
8/20/2013 8:00	4
8/20/2013 8:20	6
8/20/2013 8:40	6
8/20/2013 9:00	8
8/20/2013 9:20	5
8/20/2013 9:40	6
8/20/2013 10:00	6
8/21/2013 6:20	3
8/21/2013 6:40	4
8/21/2013 7:00	6
8/21/2013 7:20	7
8/21/2013 7:40	3
8/21/2013 8:00	1
8/21/2013 8:20	4
8/21/2013 8:40	2
8/21/2013 8:40	4
8/21/2013 9:00	7
8/21/2013 9:20	8
8/21/2013 9:40	5
8/21/2013 10:00	5
8/22/2013 6:20	6
8/22/2013 6:40	6
8/22/2013 7:00	6
8/22/2013 7:20	3
8/22/2013 7:40	3
8/22/2013 8:00	3
8/22/2013 8:20	1
8/22/2013 8:40	9
8/22/2013 9:00	11
8/22/2013 9:20	10
8/22/2013 9:40	10
8/22/2013 10:00	12
8/26/2013 2:20	6
8/26/2013 2:40	6
8/26/2013 3:00	6
8/26/2013 3:20	6
8/26/2013 3:40	5
8/26/2013 4:00	5
8/26/2013 4:20	6
8/26/2013 4:40	5
8/26/2013 5:00	5
8/26/2013 5:20	7
8/26/2013 5:40	7
8/26/2013 6:00	7
8/27/2013 1:20	2
8/27/2013 1:40	2
8/27/2013 6:20	3
8/27/2013 6:40	5
8/27/2013 7:00	7
8/27/2013 7:20	8
8/27/2013 7:40	6
8/27/2013 8:00	6
8/27/2013 8:20	5
8/27/2013 8:20	5
8/27/2013 8:40	6
8/27/2013 8:40	3
8/27/2013 9:00	2
8/27/2013 9:00	3
8/27/2013 9:20	4
8/27/2013 9:20	3
8/27/2013 9:40	5
8/27/2013 9:40	3
8/27/2013 10:00	5
8/27/2013 10:00	3
8/27/2013 10:20	2
8/27/2013 10:40	3
8/27/2013 11:00	3
8/27/2013 11:20	3
8/27/2013 11:40	3
8/27/2013 12:00	3
8/27/2013 12:20	3
8/27/2013 12:40	3
8/29/2013 6:40	1
8/29/2013 7:00	1
8/29/2013 7:20	1
8/29/2013 7:40	1
8/29/2013 8:00	1
8/29/2013 8:20	1
8/29/2013 8:40	1
8/29/2013 9:00	3
8/29/2013 9:20	4
8/29/2013 9:40	5
8/29/2013 10:00	5
9/2/2013 7:00	2
9/2/2013 7:20	2
9/2/2013 7:40	2
9/2/2013 8:00	2
9/2/2013 8:20	2
9/2/2013 8:40	2
9/2/2013 9:00	1
9/3/2013 2:20	4
9/3/2013 2:40	3
9/3/2013 3:00	4
9/3/2013 3:20	3
9/3/2013 3:40	2
9/3/2013 4:00	2
9/3/2013 4:20	2
9/3/2013 4:40	3
9/3/2013 5:00	3
9/3/2013 5:20	4
9/3/2013 5:40	3
9/3/2013 6:00	4
9/4/2013 2:20	4
9/4/2013 2:40	6
9/4/2013 3:00	4
9/4/2013 3:20	2
9/4/2013 3:40	4
9/4/2013 3:40	2
9/4/2013 4:00	4
9/4/2013 4:00	2
9/4/2013 4:20	6
9/4/2013 4:20	2
9/4/2013 4:40	7
9/4/2013 4:40	2
9/4/2013 5:00	8
9/4/2013 5:00	4
9/4/2013 5:20	8
9/4/2013 5:20	1
9/4/2013 5:40	6
9/4/2013 5:40	1
9/4/2013 6:00	5
9/4/2013 6:00	2
9/5/2013 8:00	2
9/5/2013 8:20	2
9/5/2013 8:40	1
9/5/2013 9:00	5
9/5/2013 9:20	9
9/5/2013 9:40	7
9/5/2013 10:00	12
9/10/2013 6:41	4
9/10/2013 7:04	4
9/10/2013 7:21	5
9/10/2013 7:41	4
9/10/2013 7:59	4
9/10/2013 8:23	4
9/10/2013 8:46	4
9/10/2013 8:59	4
9/10/2013 9:22	5
9/10/2013 9:45	2
9/10/2013 14:04	4
9/10/2013 14:20	4
9/10/2013 14:39	4
9/10/2013 15:00	4
9/10/2013 15:20	3
9/10/2013 15:39	4
9/10/2013 15:59	2
9/10/2013 16:21	2
9/10/2013 16:40	2
9/10/2013 17:00	4
9/10/2013 17:20	4
9/10/2013 17:40	4
9/10/2013 17:59	4
9/12/2013 6:40	3
9/12/2013 7:00	5
9/12/2013 7:20	5
9/12/2013 7:40	4
9/12/2013 7:43	2
9/12/2013 8:00	1
9/12/2013 8:00	2
9/12/2013 8:20	4
9/12/2013 8:20	2
9/12/2013 8:40	1
9/12/2013 8:41	2
9/12/2013 9:00	1
9/12/2013 9:00	2
9/12/2013 9:19	2
9/12/2013 9:20	2
9/17/2013 2:40	3
9/17/2013 3:00	3
9/17/2013 3:20	3
9/17/2013 3:40	3
9/17/2013 4:00	3
9/17/2013 4:20	3
9/17/2013 4:40	4
9/17/2013 5:00	4
9/17/2013 5:20	4
9/17/2013 5:40	5
9/17/2013 6:00	5
9/17/2013 6:40	2
9/17/2013 7:00	2
9/17/2013 7:20	2
9/17/2013 7:20	2
9/17/2013 7:40	2
9/17/2013 7:40	2
9/17/2013 8:00	2
9/17/2013 8:00	2
9/17/2013 8:20	1
9/17/2013 8:20	2
9/17/2013 8:40	2
9/17/2013 8:40	2
9/17/2013 9:00	2
9/17/2013 9:00	2
9/17/2013 9:20	2
9/17/2013 9:20	2
9/17/2013 9:40	2
9/17/2013 10:00	2
9/19/2013 1:00	2
9/19/2013 1:20	3
9/19/2013 1:40	2
9/19/2013 10:20	2
9/19/2013 10:40	3
9/19/2013 11:00	2
9/19/2013 11:20	2
9/19/2013 11:40	2
9/19/2013 12:00	2
9/19/2013 12:20	4
9/19/2013 12:40	4
9/23/2013 2:40	4
9/23/2013 3:00	3
9/23/2013 3:20	3
9/23/2013 3:40	2
9/23/2013 4:00	7
9/23/2013 4:20	5
9/23/2013 4:40	3
9/23/2013 5:00	3
9/23/2013 5:20	2
9/23/2013 5:40	2
9/23/2013 6:00	2
9/24/2013 1:00	2
9/24/2013 1:00	2
9/24/2013 1:20	2
9/24/2013 1:20	2
9/24/2013 1:40	2
9/24/2013 1:40	2
9/24/2013 2:00	2
9/24/2013 2:00	2
9/24/2013 6:40	3
9/24/2013 7:00	6
9/24/2013 7:20	6
9/24/2013 7:40	6
9/24/2013 8:00	4
9/24/2013 8:20	4
9/24/2013 8:40	4
9/24/2013 9:00	4
9/24/2013 9:20	4
9/24/2013 9:40	4
9/24/2013 10:00	2
9/24/2013 10:40	3
9/24/2013 11:00	3
9/24/2013 11:40	3
9/24/2013 12:00	1
9/24/2013 12:00	1
9/24/2013 12:20	1
9/24/2013 12:20	1
9/24/2013 12:40	1
9/24/2013 12:40	2
9/25/2013 2:20	3
9/25/2013 2:40	2
9/25/2013 3:00	2
9/25/2013 3:40	2
9/25/2013 4:00	2
9/25/2013 4:20	2
9/25/2013 4:40	2
9/25/2013 5:00	5
9/25/2013 5:20	2
9/25/2013 5:40	2
9/25/2013 6:00	2
9/26/2013 6:40	7
9/26/2013 7:00	1
9/26/2013 7:20	1
9/26/2013 7:40	1
9/26/2013 8:00	1
9/26/2013 8:20	1
9/26/2013 8:40	1
9/26/2013 9:00	1
9/26/2013 9:20	1
9/26/2013 9:40	1
9/26/2013 10:00	1
9/30/2013 6:40	1
9/30/2013 7:02	1
9/30/2013 7:19	1
9/30/2013 7:40	1
9/30/2013 8:01	1
9/30/2013 8:11	5
9/30/2013 8:22	1
9/30/2013 8:39	6
9/30/2013 8:40	1
9/30/2013 8:59	1
9/30/2013 9:05	6
9/30/2013 9:19	1
9/30/2013 9:22	4
9/30/2013 9:39	1
9/30/2013 9:43	2
9/30/2013 10:00	1
9/30/2013 10:01	2
10/1/2013 4:40	2
10/1/2013 6:40	1
10/1/2013 7:00	2
10/1/2013 7:20	2
10/1/2013 7:40	1
10/1/2013 8:01	5
10/1/2013 8:20	3
10/1/2013 8:40	2
10/1/2013 8:41	2
10/1/2013 9:00	1
10/1/2013 9:01	2
10/1/2013 9:20	1
10/1/2013 9:20	2
10/1/2013 9:40	2
10/1/2013 9:40	2
10/1/2013 10:00	4
10/1/2013 10:00	2
10/1/2013 14:44	1
10/1/2013 15:06	1
10/1/2013 15:22	1
10/1/2013 15:48	1
10/1/2013 16:02	3
10/1/2013 16:26	3
10/1/2013 17:02	2
10/1/2013 17:22	2
10/1/2013 17:40	2
10/1/2013 17:58	2
10/2/2013 4:20	2
10/2/2013 4:40	2
10/2/2013 5:00	4
10/2/2013 5:20	3
10/2/2013 5:40	4
10/2/2013 6:00	4
10/2/2013 14:40	1
10/2/2013 14:59	4
10/2/2013 15:20	5
10/2/2013 15:40	4
10/2/2013 15:59	2
[truncated: 2,917 more rows]
