# Supplementary material for: Seasonal Changes in Socio-Spatial Structure in a Group of Free-Living Spider Monkeys (Ateles geoffroyi)
Source: PLoS One. 2016 Jun 9;11(6):e0157228. doi: 10.1371/journal.pone.0157228 (PMC4900631; doi:10.1371/journal.pone.0157228)
Supplement: S3 File — Estimates of fruit abundance from a fortnightly monitoring program of the tree species most consumed by the spider monkeys at the Otoch Ma’ax Yetel Kooh protected area, Yucatan, Mexico. (CSV) [file pone.0157228.s013.csv]

FORTNIGHT	FRUIT ABUNDANCE INDEX
11/15/2012	61426.9
11/29/2012	151976.6
12/17/2012	138484.8
12/31/2012	251697.1
1/15/2013	38960.3
1/31/2013	36420.4
2/14/2013	31960.8
2/28/2013	138157.8
3/14/2013	31233.9
4/1/2013	30525.9
4/15/2013	135057
4/30/2013	102752.1
5/15/2013	361532.6
5/30/2013	254076.3
6/17/2013	219311.6
7/1/2013	474180.9
7/15/2013	1069464.5
7/31/2013	824349.8
8/15/2013	896043.2
8/29/2013	583829
9/16/2013	251752
9/30/2013	367443.1
10/15/2013	40202
10/30/2013	28966.1
11/14/2013	248794.6
11/28/2013	149087
12/16/2013	140593.8
12/31/2013	42255.9
1/15/2014	150335.1
1/30/2014	45120.5
2/17/2014	40495.8
2/27/2014	41953.4
3/17/2014	50261
3/31/2014	48047.8
4/15/2014	48149.9
4/30/2014	345533.4
5/15/2014	609726.6
5/29/2014	198826.5
6/16/2014	445978.9
6/30/2014	533708.5
7/15/2014	959981.6
7/31/2014	712088.7
8/14/2014	961153.8
9/1/2014	571032.4
9/15/2014	881815.5
9/30/2014	465931
10/15/2014	578699
10/30/2014	479603.1
